# Supplementary material for: A genome-wide association study identified one variant associated with static spatial working memory in Chinese population
Source: Front Genet. 2022 Sep 13;13:915275. doi: 10.3389/fgene.2022.915275 (PMC9514234; doi:10.3389/fgene.2022.915275)
Supplement: Supplementary file 1 [file Table2.XLSX]

## Sheet: Sheet1
Table S2. Results for pathway-based enrichment analysis
VARIABLE	TYPE	NGENES	BETA	BETA_STD	SE	P	FULL_NAME
GRAHAM_CML_QUIESCENT_VS_NORM...2	SET	51	0.5143	0.027944	0.1096	1.36e-06	GRAHAM_CML_QUIESCENT_VS_NORMAL_DIVIDING_UP
REACTOME_HSP90_CHAPERONE_CYC...	SET	51	0.45299	0.024613	0.11127	2.35e-05	REACTOME_HSP90_CHAPERONE_CYCLE_FOR_STEROID_HORMONE_RECEPTORS_SHR
KYNG_ENVIRONMENTAL_STRESS_RE...8	SET	47	0.48922	0.025521	0.12405	4.03e-05	KYNG_ENVIRONMENTAL_STRESS_RESPONSE_UP
REACTOME_GAP_JUNCTION_ASSEMB...	SET	30	0.59234	0.0247	0.15462	6.41e-05	REACTOME_GAP_JUNCTION_ASSEMBLY
REACTOME_GAP_JUNCTION_TRAFFI...	SET	43	0.46006	0.022958	0.12845	0.00017118	REACTOME_GAP_JUNCTION_TRAFFICKING_AND_REGULATION
KEGG_CELL_CYCLE	SET	116	0.22607	0.01849	0.068068	0.0004491	KEGG_CELL_CYCLE
REACTOME_ACTIVATION_OF_AMPK_...	SET	24	0.588	0.021934	0.17989	0.00054156	REACTOME_ACTIVATION_OF_AMPK_DOWNSTREAM_OF_NMDARS
REACTOME_MITOTIC_G2_G2_M_PHA...	SET	184	0.18368	0.018883	0.056561	0.0005834	REACTOME_MITOTIC_G2_G2_M_PHASES
AMIT_EGF_RESPONSE_60_MCF10A	SET	34	0.44853	0.019908	0.13925	0.00063996	AMIT_EGF_RESPONSE_60_MCF10A
REACTOME_ESTABLISHMENT_OF_SI...	SET	9	0.78532	0.017947	0.24491	0.00067301	REACTOME_ESTABLISHMENT_OF_SISTER_CHROMATID_COHESION
AMIT_SERUM_RESPONSE_40_MCF10A	SET	25	0.57132	0.021751	0.18082	0.00079126	AMIT_SERUM_RESPONSE_40_MCF10A
REACTOME_RHO_GTPASES_ACTIVAT...3	SET	28	0.4848	0.019531	0.15469	0.00086372	REACTOME_RHO_GTPASES_ACTIVATE_IQGAPS
REACTOME_TRANSPORT_OF_CONNEX...	SET	17	0.64199	0.020159	0.20598	0.00091581	REACTOME_TRANSPORT_OF_CONNEXONS_TO_THE_PLASMA_MEMBRANE
REACTOME_SIGNALING_BY_RETINO...	SET	39	0.37806	0.017969	0.12181	0.0009578	REACTOME_SIGNALING_BY_RETINOIC_ACID
TERAO_AOX4_TARGETS_SKIN_DN	SET	21	0.51931	0.018122	0.16855	0.0010333	TERAO_AOX4_TARGETS_SKIN_DN
BIOCARTA_PTC1_PATHWAY	SET	10	0.72984	0.017581	0.2377	0.0010705	BIOCARTA_PTC1_PATHWAY
FULCHER_INFLAMMATORY_RESPONS...2	SET	543	0.1051	0.018365	0.034523	0.0011675	FULCHER_INFLAMMATORY_RESPONSE_LECTIN_VS_LPS_UP
GOLDRATH_ANTIGEN_RESPONSE	SET	317	0.13505	0.018152	0.044442	0.0011893	GOLDRATH_ANTIGEN_RESPONSE
NAGASHIMA_NRG1_SIGNALING_UP	SET	159	0.19115	0.018281	0.06364	0.0013361	NAGASHIMA_NRG1_SIGNALING_UP
PUIFFE_INVASION_INHIBITED_BY...1	SET	134	0.19513	0.017144	0.065354	0.0014165	PUIFFE_INVASION_INHIBITED_BY_ASCITES_DN
REACTOME_COPI_INDEPENDENT_GO...	SET	49	0.35578	0.018949	0.12102	0.0016445	REACTOME_COPI_INDEPENDENT_GOLGI_TO_ER_RETROGRADE_TRAFFIC
WU_HBX_TARGETS_2_UP	SET	21	0.56161	0.019598	0.19154	0.0016863	WU_HBX_TARGETS_2_UP
REACTOME_BINDING_AND_UPTAKE_...	SET	38	0.3516	0.016496	0.12071	0.0017939	REACTOME_BINDING_AND_UPTAKE_OF_LIGANDS_BY_SCAVENGER_RECEPTORS
REACTOME_VESICLE_MEDIATED_TR...	SET	615	0.09168	0.017012	0.031664	0.0018959	REACTOME_VESICLE_MEDIATED_TRANSPORT
BIOCARTA_NO2IL12_PATHWAY	SET	14	0.60552	0.017256	0.21055	0.002017	BIOCARTA_NO2IL12_PATHWAY
GRAHAM_NORMAL_QUIESCENT_VS_N...2	SET	55	0.31493	0.017768	0.10965	0.0020418	GRAHAM_NORMAL_QUIESCENT_VS_NORMAL_DIVIDING_UP
GARY_CD5_TARGETS_DN	SET	391	0.11033	0.016434	0.03853	0.0020979	GARY_CD5_TARGETS_DN
MULLIGAN_NTF3_SIGNALING_VIA_...2	SET	21	0.5022	0.017525	0.17627	0.0021955	MULLIGAN_NTF3_SIGNALING_VIA_INSR_AND_IGF1R_UP
GUENTHER_GROWTH_SPHERICAL_VS...2	SET	18	0.56595	0.018286	0.2	0.0023327	GUENTHER_GROWTH_SPHERICAL_VS_ADHERENT_UP
BOSCO_TH1_CYTOTOXIC_MODULE	SET	106	0.22688	0.017743	0.080383	0.002386	BOSCO_TH1_CYTOTOXIC_MODULE
PID_LKB1_PATHWAY	SET	45	0.33426	0.017063	0.1203	0.0027342	PID_LKB1_PATHWAY
REACTOME_FOXO_MEDIATED_TRANS...4	SET	28	0.39727	0.016004	0.14593	0.0032448	REACTOME_FOXO_MEDIATED_TRANSCRIPTION_OF_OXIDATIVE_STRESS_METABOLIC_AND_NEURONAL_GENES
PID_P38_MKK3_6PATHWAY	SET	26	0.42182	0.016377	0.15544	0.0033306	PID_P38_MKK3_6PATHWAY
SENESE_HDAC3_TARGETS_DN	SET	481	0.099808	0.016444	0.036885	0.0034093	SENESE_HDAC3_TARGETS_DN
FRIDMAN_SENESCENCE_DN	SET	8	0.82331	0.017739	0.30583	0.0035549	FRIDMAN_SENESCENCE_DN
LINDGREN_BLADDER_CANCER_CLUS...1	SET	351	0.11256	0.015904	0.042058	0.0037259	LINDGREN_BLADDER_CANCER_CLUSTER_1_DN
BIOCARTA_IL12_PATHWAY	SET	17	0.52147	0.016375	0.19671	0.0040171	BIOCARTA_IL12_PATHWAY
REACTOME_MUSCARINIC_ACETYLCH...	SET	5	0.99576	0.016963	0.37624	0.0040689	REACTOME_MUSCARINIC_ACETYLCHOLINE_RECEPTORS
FARMER_BREAST_CANCER_APOCRIN...2	SET	296	0.12149	0.015788	0.045921	0.0040823	FARMER_BREAST_CANCER_APOCRINE_VS_LUMINAL
LE_NEURONAL_DIFFERENTIATION_...1	SET	18	0.45184	0.014599	0.17091	0.0041031	LE_NEURONAL_DIFFERENTIATION_DN
REACTOME_RA_BIOSYNTHESIS_PAT...	SET	22	0.40488	0.014461	0.1534	0.0041574	REACTOME_RA_BIOSYNTHESIS_PATHWAY
FIRESTEIN_CTNNB1_PATHWAY	SET	25	0.41114	0.015652	0.15758	0.0045428	FIRESTEIN_CTNNB1_PATHWAY
OHASHI_AURKA_TARGETS	SET	8	0.60675	0.013073	0.23273	0.0045694	OHASHI_AURKA_TARGETS
KREPPEL_CD99_TARGETS_DN	SET	7	0.7786	0.015693	0.29879	0.0045866	KREPPEL_CD99_TARGETS_DN
SMIRNOV_RESPONSE_TO_IR_6HR_DN	SET	105	0.20481	0.015942	0.078639	0.004606	SMIRNOV_RESPONSE_TO_IR_6HR_DN
REACTOME_DETOXIFICATION_OF_R...	SET	33	0.32811	0.014348	0.12714	0.0049344	REACTOME_DETOXIFICATION_OF_REACTIVE_OXYGEN_SPECIES
IKEDA_MIR1_TARGETS_DN	SET	5	1.1536	0.019653	0.44729	0.0049563	IKEDA_MIR1_TARGETS_DN
DAZARD_RESPONSE_TO_UV_NHEK_UP	SET	184	0.14367	0.01477	0.05606	0.0051967	DAZARD_RESPONSE_TO_UV_NHEK_UP
CARDOSO_RESPONSE_TO_GAMMA_RA...	SET	11	0.61579	0.015557	0.24042	0.0052178	CARDOSO_RESPONSE_TO_GAMMA_RADIATION_AND_3AB
REACTOME_TRANSLOCATION_OF_SL...	SET	65	0.24086	0.014768	0.094904	0.0055802	REACTOME_TRANSLOCATION_OF_SLC2A4_GLUT4_TO_THE_PLASMA_MEMBRANE
KYNG_WERNER_SYNDROM_AND_NORM...2	SET	76	0.22189	0.014707	0.087493	0.0056096	KYNG_WERNER_SYNDROM_AND_NORMAL_AGING_UP
REACTOME_ER_TO_GOLGI_ANTEROG...	SET	145	0.1609	0.014701	0.06382	0.0058541	REACTOME_ER_TO_GOLGI_ANTEROGRADE_TRANSPORT
REACTOME_MRNA_CAPPING	SET	25	0.3702	0.014094	0.14691	0.0058727	REACTOME_MRNA_CAPPING
REACTOME_FOXO_MEDIATED_TRANS...1	SET	60	0.24822	0.014624	0.098625	0.0059271	REACTOME_FOXO_MEDIATED_TRANSCRIPTION
NOUZOVA_TRETINOIN_AND_H4_ACE...	SET	128	0.16317	0.014014	0.064937	0.0059944	NOUZOVA_TRETINOIN_AND_H4_ACETYLATION
KYNG_DNA_DAMAGE_DN	SET	170	0.1506	0.014888	0.060228	0.0062059	KYNG_DNA_DAMAGE_DN
GAUSSMANN_MLL_AF4_FUSION_TAR...6	SET	154	0.15189	0.014298	0.060889	0.0063106	GAUSSMANN_MLL_AF4_FUSION_TARGETS_C_UP
COLIN_PILOCYTIC_ASTROCYTOMA_...1	SET	26	0.36878	0.014317	0.14804	0.0063718	COLIN_PILOCYTIC_ASTROCYTOMA_VS_GLIOBLASTOMA_DN
UZONYI_RESPONSE_TO_LEUKOTRIE...	SET	33	0.36968	0.016166	0.14842	0.0063787	UZONYI_RESPONSE_TO_LEUKOTRIENE_AND_THROMBIN
REACTOME_TRANSPORT_TO_THE_GO...	SET	176	0.14564	0.014647	0.058733	0.0065782	REACTOME_TRANSPORT_TO_THE_GOLGI_AND_SUBSEQUENT_MODIFICATION
WILENSKY_RESPONSE_TO_DARAPLA...	SET	27	0.3615	0.014302	0.14601	0.0066493	WILENSKY_RESPONSE_TO_DARAPLADIB
REACTOME_ASPARAGINE_N_LINKED...	SET	283	0.11318	0.014387	0.04586	0.0068015	REACTOME_ASPARAGINE_N_LINKED_GLYCOSYLATION
CHEOK_RESPONSE_TO_HD_MTX_UP	SET	18	0.44728	0.014452	0.18152	0.0068737	CHEOK_RESPONSE_TO_HD_MTX_UP
LINDSTEDT_DENDRITIC_CELL_MAT...1	SET	58	0.25429	0.014731	0.10358	0.00705	LINDSTEDT_DENDRITIC_CELL_MATURATION_A
PEDERSEN_METASTASIS_BY_ERBB2...1	SET	44	0.29287	0.014783	0.11937	0.0070787	PEDERSEN_METASTASIS_BY_ERBB2_ISOFORM_1
REACTOME_WAX_AND_PLASMALOGEN...	SET	5	0.92794	0.015808	0.37892	0.0071702	REACTOME_WAX_AND_PLASMALOGEN_BIOSYNTHESIS
REACTOME_SCAVENGING_BY_CLASS...3	SET	6	0.80634	0.015047	0.33028	0.0073214	REACTOME_SCAVENGING_BY_CLASS_F_RECEPTORS
GUO_TARGETS_OF_IRS1_AND_IRS2	SET	87	0.20364	0.014436	0.083418	0.007326	GUO_TARGETS_OF_IRS1_AND_IRS2
RODRIGUES_THYROID_CARCINOMA_...2	SET	656	0.075701	0.01449	0.031017	0.0073367	RODRIGUES_THYROID_CARCINOMA_ANAPLASTIC_UP
FUJII_YBX1_TARGETS_DN	SET	183	0.14243	0.014603	0.058393	0.0073664	FUJII_YBX1_TARGETS_DN
REACTOME_ANDROGEN_BIOSYNTHES...	SET	11	0.58436	0.014763	0.24011	0.0074782	REACTOME_ANDROGEN_BIOSYNTHESIS
BIDUS_METASTASIS_DN	SET	139	0.15863	0.014192	0.065663	0.0078572	BIDUS_METASTASIS_DN
REACTOME_FORMATION_OF_TUBULI...	SET	23	0.39097	0.014277	0.16214	0.0079543	REACTOME_FORMATION_OF_TUBULIN_FOLDING_INTERMEDIATES_BY_CCT_TRIC
KEGG_ADIPOCYTOKINE_SIGNALING...	SET	61	0.24324	0.01445	0.10093	0.007984	KEGG_ADIPOCYTOKINE_SIGNALING_PATHWAY
GOBERT_OLIGODENDROCYTE_DIFFE...2	SET	527	0.081982	0.014119	0.034312	0.008446	GOBERT_OLIGODENDROCYTE_DIFFERENTIATION_UP
REACTOME_MOLECULES_ASSOCIATE...	SET	38	0.32992	0.015479	0.13849	0.0086108	REACTOME_MOLECULES_ASSOCIATED_WITH_ELASTIC_FIBRES
PID_FOXO_PATHWAY	SET	45	0.28545	0.014571	0.11995	0.0086702	PID_FOXO_PATHWAY
ZHONG_SECRETOME_OF_LUNG_CANC...1	SET	61	0.23108	0.013727	0.097189	0.0087184	ZHONG_SECRETOME_OF_LUNG_CANCER_AND_ENDOTHELIUM
SASSON_RESPONSE_TO_GONADOTRO...2	SET	78	0.20023	0.013444	0.084741	0.0090751	SASSON_RESPONSE_TO_GONADOTROPHINS_UP
REACTOME_COOPERATION_OF_PREF...	SET	29	0.33077	0.013561	0.14007	0.0091071	REACTOME_COOPERATION_OF_PREFOLDIN_AND_TRIC_CCT_IN_ACTIN_AND_TUBULIN_FOLDING
REACTOME_SIGNAL_REGULATORY_P...	SET	16	0.43886	0.013369	0.18598	0.0091517	REACTOME_SIGNAL_REGULATORY_PROTEIN_FAMILY_INTERACTIONS
FOURNIER_ACINAR_DEVELOPMENT_...2	SET	19	0.42808	0.01421	0.18339	0.0097972	FOURNIER_ACINAR_DEVELOPMENT_EARLY_UP
BIOCARTA_TCAPOPTOSIS_PATHWAY	SET	9	0.57786	0.013206	0.24905	0.010171	BIOCARTA_TCAPOPTOSIS_PATHWAY
RASHI_RESPONSE_TO_IONIZING_R...6	SET	65	0.21185	0.01299	0.091362	0.010209	RASHI_RESPONSE_TO_IONIZING_RADIATION_6
TAKAYAMA_BOUND_BY_AR	SET	10	0.53826	0.012966	0.23248	0.010305	TAKAYAMA_BOUND_BY_AR
FIGUEROA_AML_METHYLATION_CLU...7	SET	14	0.51788	0.014759	0.22496	0.010673	FIGUEROA_AML_METHYLATION_CLUSTER_4_DN
REACTOME_DISEASES_OF_GLYCOSY...	SET	129	0.16548	0.014267	0.072534	0.011268	REACTOME_DISEASES_OF_GLYCOSYLATION
DEBIASI_APOPTOSIS_BY_REOVIRU...1	SET	251	0.1109	0.01329	0.048619	0.011282	DEBIASI_APOPTOSIS_BY_REOVIRUS_INFECTION_DN
RATTENBACHER_BOUND_BY_CELF1	SET	354	0.094914	0.013467	0.041658	0.011357	RATTENBACHER_BOUND_BY_CELF1
REACTOME_SCAVENGING_BY_CLASS...1	SET	18	0.39898	0.012891	0.17603	0.011718	REACTOME_SCAVENGING_BY_CLASS_A_RECEPTORS
REACTOME_HSF1_ACTIVATION	SET	25	0.34453	0.013116	0.15215	0.011781	REACTOME_HSF1_ACTIVATION
REACTOME_RNA_POLYMERASE_I_TR...2	SET	45	0.25956	0.01325	0.11472	0.011836	REACTOME_RNA_POLYMERASE_I_TRANSCRIPTION_INITIATION
REACTOME_RECRUITMENT_OF_NUMA...	SET	87	0.18894	0.013394	0.083573	0.011894	REACTOME_RECRUITMENT_OF_NUMA_TO_MITOTIC_CENTROSOMES
ZIRN_TRETINOIN_RESPONSE_DN	SET	6	0.71308	0.013307	0.3156	0.011936	ZIRN_TRETINOIN_RESPONSE_DN
REACTOME_PIWI_INTERACTING_RN...	SET	27	0.32338	0.012793	0.14317	0.011959	REACTOME_PIWI_INTERACTING_RNA_PIRNA_BIOGENESIS
REACTOME_DISEASES_ASSOCIATED...4	SET	65	0.25479	0.015623	0.11281	0.011963	REACTOME_DISEASES_ASSOCIATED_WITH_O_GLYCOSYLATION_OF_PROTEINS
DE_YY1_TARGETS_DN	SET	87	0.17884	0.012678	0.079261	0.012032	DE_YY1_TARGETS_DN
MARTIN_NFKB_TARGETS_DN	SET	10	0.56843	0.013693	0.25209	0.012077	MARTIN_NFKB_TARGETS_DN
REACTOME_PROCESSIVE_SYNTHESI...1	SET	11	0.46815	0.011827	0.20793	0.012186	REACTOME_PROCESSIVE_SYNTHESIS_ON_THE_C_STRAND_OF_THE_TELOMERE
REACTOME_PI5P_REGULATES_TP53...	SET	9	0.47484	0.010851	0.21188	0.012517	REACTOME_PI5P_REGULATES_TP53_ACETYLATION
BIOCARTA_TOB1_PATHWAY	SET	19	0.39082	0.012973	0.17452	0.012572	BIOCARTA_TOB1_PATHWAY
WARTERS_IR_RESPONSE_5GY	SET	47	0.24254	0.012652	0.10839	0.012628	WARTERS_IR_RESPONSE_5GY
MONTERO_THYROID_CANCER_POOR_...1	SET	9	0.61253	0.013998	0.27506	0.012984	MONTERO_THYROID_CANCER_POOR_SURVIVAL_DN
GOZGIT_ESR1_TARGETS_DN	SET	663	0.071963	0.013844	0.032363	0.013095	GOZGIT_ESR1_TARGETS_DN
REACTOME_FORMATION_OF_THE_EA...	SET	29	0.29594	0.012133	0.13316	0.01313	REACTOME_FORMATION_OF_THE_EARLY_ELONGATION_COMPLEX
TONKS_TARGETS_OF_RUNX1_RUNX1...12	SET	8	0.57061	0.012295	0.25864	0.013693	TONKS_TARGETS_OF_RUNX1_RUNX1T1_FUSION_SUSTAINED_IN_MONOCYTE_DN
REACTOME_FORMATION_OF_TC_NER...	SET	46	0.238	0.012283	0.1079	0.013707	REACTOME_FORMATION_OF_TC_NER_PRE_INCISION_COMPLEX
LINSLEY_MIR16_TARGETS	SET	196	0.11876	0.012597	0.053996	0.013929	LINSLEY_MIR16_TARGETS
HOUSTIS_ROS	SET	28	0.3236	0.013037	0.14757	0.014166	HOUSTIS_ROS
THILLAINADESAN_ZNF217_TARGET...1	SET	8	0.64075	0.013806	0.29273	0.014311	THILLAINADESAN_ZNF217_TARGETS_DN
REACTOME_RUNX3_REGULATES_BCL...	SET	5	0.69268	0.0118	0.31727	0.014516	REACTOME_RUNX3_REGULATES_BCL2L11_BIM_TRANSCRIPTION
ONO_FOXP3_TARGETS_DN	SET	41	0.27286	0.013297	0.12562	0.014931	ONO_FOXP3_TARGETS_DN
REACTOME_SIGNALING_BY_TGF_BE...3	SET	8	0.57179	0.01232	0.26424	0.015243	REACTOME_SIGNALING_BY_TGF_BETA_RECEPTOR_COMPLEX_IN_CANCER
REACTOME_ACTIVATION_OF_NMDA_...	SET	80	0.19866	0.013508	0.092431	0.015812	REACTOME_ACTIVATION_OF_NMDA_RECEPTORS_AND_POSTSYNAPTIC_EVENTS
REACTOME_CHEMOKINE_RECEPTORS...	SET	43	0.30628	0.015284	0.14253	0.015833	REACTOME_CHEMOKINE_RECEPTORS_BIND_CHEMOKINES
REACTOME_CHROMATIN_ORGANIZAT...	SET	223	0.1143	0.012922	0.053214	0.015864	REACTOME_CHROMATIN_ORGANIZATION
REACTOME_TP53_REGULATES_TRAN...6	SET	58	0.20461	0.011853	0.095483	0.016069	REACTOME_TP53_REGULATES_TRANSCRIPTION_OF_DNA_REPAIR_GENES
WU_HBX_TARGETS_1_DN	SET	21	0.39584	0.013813	0.1858	0.016576	WU_HBX_TARGETS_1_DN
KEGG_ARRHYTHMOGENIC_RIGHT_VE...	SET	70	0.21518	0.01369	0.10131	0.016847	KEGG_ARRHYTHMOGENIC_RIGHT_VENTRICULAR_CARDIOMYOPATHY_ARVC
BROWNE_HCMV_INFECTION_8HR_UP	SET	91	0.17214	0.012479	0.081253	0.017071	BROWNE_HCMV_INFECTION_8HR_UP
KIM_ALL_DISORDERS_CALB1_CORR...2	SET	503	0.073984	0.012457	0.034945	0.01713	KIM_ALL_DISORDERS_CALB1_CORR_UP
REACTOME_EPIGENETIC_REGULATI...	SET	118	0.15894	0.01311	0.075183	0.017265	REACTOME_EPIGENETIC_REGULATION_OF_GENE_EXPRESSION
SA_G2_AND_M_PHASES	SET	8	0.59489	0.012818	0.28178	0.017386	SA_G2_AND_M_PHASES
CORRE_MULTIPLE_MYELOMA_UP	SET	66	0.20924	0.012928	0.099203	0.017469	CORRE_MULTIPLE_MYELOMA_UP
CONRAD_GERMLINE_STEM_CELL	SET	9	0.58176	0.013295	0.27581	0.017469	CONRAD_GERMLINE_STEM_CELL
OKAWA_NEUROBLASTOMA_1P36_31_...	SET	21	0.60928	0.021262	0.28993	0.017808	OKAWA_NEUROBLASTOMA_1P36_31_DELETION
REACTOME_FORMATION_OF_XYLULO...	SET	5	0.63749	0.01086	0.304	0.018004	REACTOME_FORMATION_OF_XYLULOSE_5_PHOSPHATE
LEIN_NEURON_MARKERS	SET	60	0.22088	0.013014	0.10541	0.018079	LEIN_NEURON_MARKERS
REACTOME_ASSEMBLY_AND_CELL_S...	SET	37	0.28481	0.013186	0.13623	0.018291	REACTOME_ASSEMBLY_AND_CELL_SURFACE_PRESENTATION_OF_NMDA_RECEPTORS
ONO_AML1_TARGETS_DN	SET	38	0.28438	0.013343	0.13639	0.018541	ONO_AML1_TARGETS_DN
LOPEZ_MESOTELIOMA_SURVIVAL_T...2	SET	12	0.45995	0.012136	0.22061	0.018547	LOPEZ_MESOTELIOMA_SURVIVAL_TIME_UP
SHEPARD_BMYB_TARGETS	SET	70	0.19856	0.012633	0.095479	0.018788	SHEPARD_BMYB_TARGETS
REACTOME_THE_ROLE_OF_GTSE1_I...	SET	68	0.19419	0.012177	0.093457	0.01887	REACTOME_THE_ROLE_OF_GTSE1_IN_G2_M_PROGRESSION_AFTER_G2_CHECKPOINT
REACTOME_REGULATION_OF_PLK1_...	SET	81	0.17947	0.012278	0.086404	0.018905	REACTOME_REGULATION_OF_PLK1_ACTIVITY_AT_G2_M_TRANSITION
LANDIS_ERBB2_BREAST_PRENEOPL...2	SET	17	0.44214	0.013884	0.21301	0.018971	LANDIS_ERBB2_BREAST_PRENEOPLASTIC_UP
REACTOME_ATTENUATION_PHASE	SET	23	0.32423	0.01184	0.15639	0.019083	REACTOME_ATTENUATION_PHASE
FIGUEROA_AML_METHYLATION_CLU...14	SET	104	0.15608	0.012091	0.075321	0.019133	FIGUEROA_AML_METHYLATION_CLUSTER_7_UP
REACTOME_UPTAKE_AND_FUNCTION...2	SET	6	0.54048	0.010086	0.26124	0.019286	REACTOME_UPTAKE_AND_FUNCTION_OF_DIPHTHERIA_TOXIN
REACTOME_PROCESSIVE_SYNTHESI...2	SET	13	0.40941	0.011243	0.19801	0.019344	REACTOME_PROCESSIVE_SYNTHESIS_ON_THE_LAGGING_STRAND
REACTOME_MISMATCH_REPAIR	SET	15	0.35627	0.010509	0.17233	0.01936	REACTOME_MISMATCH_REPAIR
KAAB_FAILED_HEART_ATRIUM_DN	SET	131	0.14285	0.012411	0.069122	0.019393	KAAB_FAILED_HEART_ATRIUM_DN
HOLLEMAN_ASPARAGINASE_RESIST...3	SET	11	0.65209	0.016474	0.31563	0.019423	HOLLEMAN_ASPARAGINASE_RESISTANCE_B_ALL_DN
BIOCARTA_NTHI_PATHWAY	SET	23	0.32868	0.012003	0.15923	0.019511	BIOCARTA_NTHI_PATHWAY
MUELLER_COMMON_TARGETS_OF_AM...2	SET	11	0.5739	0.014499	0.27852	0.019681	MUELLER_COMMON_TARGETS_OF_AML_FUSIONS_UP
FLECHNER_BIOPSY_KIDNEY_TRANS...2	SET	518	0.074017	0.012642	0.035934	0.019718	FLECHNER_BIOPSY_KIDNEY_TRANSPLANT_OK_VS_DONOR_UP
BIOCARTA_NKT_PATHWAY	SET	24	0.34168	0.012745	0.16608	0.019839	BIOCARTA_NKT_PATHWAY
REACTOME_S_PHASE	SET	147	0.12202	0.011224	0.05937	0.019936	REACTOME_S_PHASE
BIOCARTA_ERAD_PATHWAY	SET	18	0.41488	0.013405	0.20186	0.019936	BIOCARTA_ERAD_PATHWAY
CASTELLANO_HRAS_AND_NRAS_TAR...1	SET	5	0.63581	0.010831	0.30939	0.019945	CASTELLANO_HRAS_AND_NRAS_TARGETS_DN
BIOCARTA_IL1R_PATHWAY	SET	28	0.31726	0.012781	0.15444	0.019985	BIOCARTA_IL1R_PATHWAY
RAGHAVACHARI_PLATELET_SPECIF...	SET	60	0.20355	0.011993	0.099271	0.020171	RAGHAVACHARI_PLATELET_SPECIFIC_GENES
BURTON_ADIPOGENESIS_6	SET	184	0.11309	0.011627	0.055218	0.020281	BURTON_ADIPOGENESIS_6
KOHOUTEK_CCNT1_TARGETS	SET	45	0.20575	0.010503	0.10063	0.020454	KOHOUTEK_CCNT1_TARGETS
ZHONG_SECRETOME_OF_LUNG_CANC...2	SET	117	0.1468	0.012058	0.071993	0.020727	ZHONG_SECRETOME_OF_LUNG_CANCER_AND_FIBROBLAST
SHEDDEN_LUNG_CANCER_GOOD_SUR...2	SET	179	0.12627	0.012805	0.061963	0.020792	SHEDDEN_LUNG_CANCER_GOOD_SURVIVAL_A4
WEIGEL_OXIDATIVE_STRESS_BY_T...	SET	35	0.30148	0.013576	0.14812	0.020916	WEIGEL_OXIDATIVE_STRESS_BY_TBH_AND_H2O2
SHARMA_PILOCYTIC_ASTROCYTOMA...1	SET	6	0.65238	0.012174	0.32093	0.021047	SHARMA_PILOCYTIC_ASTROCYTOMA_LOCATION_DN
REACTOME_O_LINKED_GLYCOSYLAT...1	SET	106	0.16877	0.013199	0.083132	0.021177	REACTOME_O_LINKED_GLYCOSYLATION
REACTOME_RNA_POLYMERASE_III_...4	SET	26	0.31988	0.012419	0.15775	0.021302	REACTOME_RNA_POLYMERASE_III_TRANSCRIPTION_INITIATION_FROM_TYPE_3_PROMOTER
LY_AGING_OLD_UP	SET	7	0.6732	0.013569	0.33233	0.021407	LY_AGING_OLD_UP
WENG_POR_TARGETS_LIVER_UP	SET	35	0.26048	0.01173	0.1287	0.0215	WENG_POR_TARGETS_LIVER_UP
REACTOME_TNFR1_MEDIATED_CERA...	SET	6	0.64349	0.012008	0.31845	0.021664	REACTOME_TNFR1_MEDIATED_CERAMIDE_PRODUCTION
REACTOME_FORMATION_OF_HIV_EL...	SET	41	0.22963	0.01119	0.11373	0.021746	REACTOME_FORMATION_OF_HIV_ELONGATION_COMPLEX_IN_THE_ABSENCE_OF_HIV_TAT
FERNANDEZ_BOUND_BY_MYC	SET	160	0.11832	0.011351	0.058605	0.021756	FERNANDEZ_BOUND_BY_MYC
FINAK_BREAST_CANCER_SDPP_SIG...	SET	20	0.37696	0.012838	0.18683	0.021825	FINAK_BREAST_CANCER_SDPP_SIGNATURE
REACTOME_MECP2_REGULATES_NEU...	SET	17	0.40855	0.012829	0.20252	0.021841	REACTOME_MECP2_REGULATES_NEURONAL_RECEPTORS_AND_CHANNELS
REACTOME_PREFOLDIN_MEDIATED_...	SET	25	0.29184	0.01111	0.14507	0.022131	REACTOME_PREFOLDIN_MEDIATED_TRANSFER_OF_SUBSTRATE_TO_CCT_TRIC
REACTOME_POST_CHAPERONIN_TUB...	SET	20	0.3802	0.012948	0.19093	0.023231	REACTOME_POST_CHAPERONIN_TUBULIN_FOLDING_PATHWAY
REACTOME_OPSINS	SET	7	0.54353	0.010955	0.27354	0.02347	REACTOME_OPSINS
REACTOME_CA_DEPENDENT_EVENTS	SET	35	0.29327	0.013207	0.14818	0.023909	REACTOME_CA_DEPENDENT_EVENTS
ROSTY_CERVICAL_CANCER_PROLIF...	SET	132	0.13609	0.011868	0.068805	0.023982	ROSTY_CERVICAL_CANCER_PROLIFERATION_CLUSTER
IVANOVA_HEMATOPOIESIS_EARLY_...	SET	409	0.074858	0.011398	0.037897	0.024125	IVANOVA_HEMATOPOIESIS_EARLY_PROGENITOR
KEGG_PYRIMIDINE_METABOLISM	SET	86	0.15547	0.010959	0.078757	0.024194	KEGG_PYRIMIDINE_METABOLISM
BIOCARTA_RAC1_PATHWAY	SET	20	0.3349	0.011405	0.16995	0.024396	BIOCARTA_RAC1_PATHWAY
LIN_NPAS4_TARGETS_DN	SET	66	0.1916	0.011838	0.097282	0.024454	LIN_NPAS4_TARGETS_DN
REACTOME_SYNTHESIS_OF_VERY_L...	SET	23	0.3179	0.011609	0.1616	0.024591	REACTOME_SYNTHESIS_OF_VERY_LONG_CHAIN_FATTY_ACYL_COAS
GOERING_BLOOD_HDL_CHOLESTERO...1	SET	7	0.58421	0.011775	0.29732	0.024721	GOERING_BLOOD_HDL_CHOLESTEROL_QTL_CIS
BIOCARTA_RB_PATHWAY	SET	13	0.39847	0.010943	0.20287	0.024761	BIOCARTA_RB_PATHWAY
REACTOME_FORMYL_PEPTIDE_RECE...	SET	8	0.61134	0.013172	0.3119	0.025005	REACTOME_FORMYL_PEPTIDE_RECEPTORS_BIND_FORMYL_PEPTIDES_AND_MANY_OTHER_LIGANDS
ICHIBA_GRAFT_VERSUS_HOST_DIS...3	SET	40	0.24629	0.011855	0.12617	0.025471	ICHIBA_GRAFT_VERSUS_HOST_DISEASE_D7_DN
AMIT_EGF_RESPONSE_120_MCF10A	SET	37	0.24165	0.011188	0.12413	0.025789	AMIT_EGF_RESPONSE_120_MCF10A
TERAMOTO_OPN_TARGETS_CLUSTER...7	SET	8	0.57803	0.012455	0.29753	0.02603	TERAMOTO_OPN_TARGETS_CLUSTER_8
REACTOME_TERMINATION_OF_O_GL...	SET	23	0.33038	0.012065	0.17013	0.026081	REACTOME_TERMINATION_OF_O_GLYCAN_BIOSYNTHESIS
REACTOME_RNA_POLYMERASE_III_...2	SET	39	0.24411	0.011603	0.12598	0.026337	REACTOME_RNA_POLYMERASE_III_TRANSCRIPTION
SUNG_METASTASIS_STROMA_UP	SET	101	0.14937	0.011404	0.077107	0.026374	SUNG_METASTASIS_STROMA_UP
MATZUK_LUTEAL_GENES	SET	7	0.49703	0.010018	0.25687	0.026509	MATZUK_LUTEAL_GENES
BIOCARTA_P53HYPOXIA_PATHWAY	SET	20	0.30492	0.010384	0.15768	0.026579	BIOCARTA_P53HYPOXIA_PATHWAY
ACEVEDO_LIVER_CANCER_WITH_H3...2	SET	232	0.10878	0.01254	0.05651	0.027123	ACEVEDO_LIVER_CANCER_WITH_H3K27ME3_UP
TAKAO_RESPONSE_TO_UVB_RADIAT...2	SET	72	0.1631	0.010523	0.084843	0.027288	TAKAO_RESPONSE_TO_UVB_RADIATION_UP
KEGG_RNA_POLYMERASE	SET	24	0.27336	0.010197	0.14222	0.027306	KEGG_RNA_POLYMERASE
REACTOME_REGULATION_OF_TP53_...2	SET	29	0.24865	0.010194	0.12943	0.027368	REACTOME_REGULATION_OF_TP53_ACTIVITY_THROUGH_ACETYLATION
CHIARADONNA_NEOPLASTIC_TRANS...3	SET	46	0.23075	0.011909	0.12028	0.027539	CHIARADONNA_NEOPLASTIC_TRANSFORMATION_KRAS_CDC25_DN
IIZUKA_LIVER_CANCER_PROGRESS...3	SET	8	0.53563	0.011541	0.27973	0.027769	IIZUKA_LIVER_CANCER_PROGRESSION_G2_G3_DN
MATZUK_MEIOTIC_AND_DNA_REPAIR	SET	36	0.21964	0.010031	0.11494	0.02802	MATZUK_MEIOTIC_AND_DNA_REPAIR
SENGUPTA_NASOPHARYNGEAL_CARC...4	SET	369	0.079067	0.011448	0.041399	0.028083	SENGUPTA_NASOPHARYNGEAL_CARCINOMA_WITH_LMP1_UP
REACTOME_INTRAFLAGELLAR_TRAN...	SET	50	0.21641	0.011643	0.11343	0.028214	REACTOME_INTRAFLAGELLAR_TRANSPORT
REACTOME_LGI_ADAM_INTERACTIO...	SET	14	0.39639	0.011296	0.20812	0.028424	REACTOME_LGI_ADAM_INTERACTIONS
MATZUK_OVULATION	SET	16	0.37819	0.011521	0.1989	0.028631	MATZUK_OVULATION
SAKAI_TUMOR_INFILTRATING_MON...2	SET	27	0.27704	0.01096	0.14578	0.0287	SAKAI_TUMOR_INFILTRATING_MONOCYTES_UP
BIOCARTA_TGFB_PATHWAY	SET	19	0.3341	0.01109	0.1759	0.028769	BIOCARTA_TGFB_PATHWAY
ZHOU_TNF_SIGNALING_30MIN	SET	44	0.1984	0.010015	0.10465	0.029003	ZHOU_TNF_SIGNALING_30MIN
HEDENFALK_BREAST_CANCER_BRAC...2	SET	14	0.38108	0.01086	0.20113	0.029074	HEDENFALK_BREAST_CANCER_BRACX_UP
LEE_NEURAL_CREST_STEM_CELL_DN	SET	103	0.161	0.012413	0.084999	0.029112	LEE_NEURAL_CREST_STEM_CELL_DN
PATIL_LIVER_CANCER	SET	597	0.059949	0.010966	0.031733	0.029443	PATIL_LIVER_CANCER
FARMER_BREAST_CANCER_APOCRIN...1	SET	291	0.087813	0.011317	0.046487	0.029456	FARMER_BREAST_CANCER_APOCRINE_VS_BASAL
MOTAMED_RESPONSE_TO_ANDROGEN...2	SET	5	0.68526	0.011674	0.3646	0.030098	MOTAMED_RESPONSE_TO_ANDROGEN_UP
GRABARCZYK_BCL11B_TARGETS_DN	SET	53	0.20164	0.011168	0.10749	0.03034	GRABARCZYK_BCL11B_TARGETS_DN
REACTOME_MRNA_DECAY_BY_3_TO_...	SET	13	0.35822	0.0098376	0.19107	0.030419	REACTOME_MRNA_DECAY_BY_3_TO_5_EXORIBONUCLEASE
REACTOME_REGULATION_OF_PTEN_...1	SET	51	0.1991	0.010818	0.10638	0.030639	REACTOME_REGULATION_OF_PTEN_GENE_TRANSCRIPTION
ACEVEDO_LIVER_CANCER_WITH_H3...1	SET	164	0.12127	0.011777	0.064836	0.030723	ACEVEDO_LIVER_CANCER_WITH_H3K27ME3_DN
DEMAGALHAES_AGING_DN	SET	14	0.40195	0.011455	0.21492	0.030732	DEMAGALHAES_AGING_DN
CHIARADONNA_NEOPLASTIC_TRANS...2	SET	102	0.14838	0.011384	0.079609	0.031185	CHIARADONNA_NEOPLASTIC_TRANSFORMATION_CDC25_UP
CERIBELLI_GENES_INACTIVE_AND...	SET	29	0.25441	0.010431	0.1372	0.031853	CERIBELLI_GENES_INACTIVE_AND_BOUND_BY_NFY
YAGI_AML_WITH_11Q23_REARRANG...	SET	313	0.082184	0.010978	0.044335	0.031902	YAGI_AML_WITH_11Q23_REARRANGED
NUYTTEN_NIPP1_TARGETS_DN	SET	783	0.052206	0.010875	0.028294	0.032518	NUYTTEN_NIPP1_TARGETS_DN
FU_INTERACT_WITH_ALKBH8	SET	13	0.36277	0.0099626	0.19669	0.032577	FU_INTERACT_WITH_ALKBH8
REACTOME_ATF6_ATF6_ALPHA_ACT...1	SET	11	0.36643	0.0092574	0.19881	0.032662	REACTOME_ATF6_ATF6_ALPHA_ACTIVATES_CHAPERONES
GABRIELY_MIR21_TARGETS	SET	269	0.08775	0.01088	0.04764	0.032751	GABRIELY_MIR21_TARGETS
IVANOVSKA_MIR106B_TARGETS	SET	84	0.15599	0.010867	0.084801	0.032936	IVANOVSKA_MIR106B_TARGETS
MEISSNER_BRAIN_HCP_WITH_H3_U...	SET	31	0.24189	0.010253	0.13151	0.032942	MEISSNER_BRAIN_HCP_WITH_H3_UNMETHYLATED
WANG_IMMORTALIZED_BY_HOXA9_A...2	SET	25	0.31117	0.011846	0.16951	0.033214	WANG_IMMORTALIZED_BY_HOXA9_AND_MEIS1_UP
GAURNIER_PSMD4_TARGETS	SET	66	0.18871	0.011659	0.10285	0.033282	GAURNIER_PSMD4_TARGETS
REACTOME_RUNX3_REGULATES_CDK...	SET	7	0.4622	0.0093159	0.25198	0.033319	REACTOME_RUNX3_REGULATES_CDKN1A_TRANSCRIPTION
PARK_APL_PATHOGENESIS_DN	SET	45	0.20399	0.010413	0.11179	0.034027	PARK_APL_PATHOGENESIS_DN
WAESCH_ANAPHASE_PROMOTING_CO...	SET	12	0.35245	0.0092997	0.19328	0.034124	WAESCH_ANAPHASE_PROMOTING_COMPLEX
SUNG_METASTASIS_STROMA_DN	SET	50	0.18866	0.01015	0.10352	0.034205	SUNG_METASTASIS_STROMA_DN
PID_RXR_VDR_PATHWAY	SET	26	0.28771	0.01117	0.15815	0.034449	PID_RXR_VDR_PATHWAY
REACTOME_DEUBIQUITINATION	SET	235	0.094803	0.010998	0.052127	0.03449	REACTOME_DEUBIQUITINATION
REACTOME_FIBRONECTIN_MATRIX_...	SET	6	0.54754	0.010218	0.3013	0.0346	REACTOME_FIBRONECTIN_MATRIX_FORMATION
REACTOME_ATF6_ATF6_ALPHA_ACT...2	SET	10	0.37237	0.0089697	0.20523	0.034822	REACTOME_ATF6_ATF6_ALPHA_ACTIVATES_CHAPERONE_GENES
LEIN_MEDULLA_MARKERS	SET	80	0.14813	0.010072	0.081716	0.03495	LEIN_MEDULLA_MARKERS
REACTOME_MRNA_SPLICING_MINOR...	SET	42	0.21086	0.0104	0.11634	0.034968	REACTOME_MRNA_SPLICING_MINOR_PATHWAY
KEGG_RETINOL_METABOLISM	SET	58	0.23107	0.013386	0.12787	0.035388	KEGG_RETINOL_METABOLISM
REACTOME_NEGATIVE_EPIGENETIC...	SET	80	0.16723	0.011371	0.09256	0.035409	REACTOME_NEGATIVE_EPIGENETIC_REGULATION_OF_RRNA_EXPRESSION
NABA_ECM_GLYCOPROTEINS	SET	185	0.11305	0.011653	0.062652	0.035589	NABA_ECM_GLYCOPROTEINS
PID_MYC_ACTIV_PATHWAY	SET	75	0.15707	0.010342	0.087222	0.035875	PID_MYC_ACTIV_PATHWAY
FRASOR_RESPONSE_TO_SERM_OR_F...2	SET	22	0.29104	0.010395	0.16194	0.036161	FRASOR_RESPONSE_TO_SERM_OR_FULVESTRANT_UP
KONDO_COLON_CANCER_HCP_WITH_...1	SET	24	0.30965	0.011551	0.17255	0.036373	KONDO_COLON_CANCER_HCP_WITH_H3K27ME1
REACTOME_RNA_POLYMERASE_III_...5	SET	22	0.32524	0.011616	0.18124	0.036377	REACTOME_RNA_POLYMERASE_III_TRANSCRIPTION_TERMINATION
DANG_REGULATED_BY_MYC_UP	SET	63	0.16778	0.010129	0.093721	0.036717	DANG_REGULATED_BY_MYC_UP
ELVIDGE_HIF1A_TARGETS_UP	SET	62	0.17568	0.010521	0.098165	0.036768	ELVIDGE_HIF1A_TARGETS_UP
REACTOME_COPI_MEDIATED_ANTER...	SET	97	0.14353	0.010741	0.080359	0.037049	REACTOME_COPI_MEDIATED_ANTEROGRADE_TRANSPORT
REACTOME_DEFECTIVE_GALNT3_CA...	SET	16	0.3941	0.012006	0.22093	0.03724	REACTOME_DEFECTIVE_GALNT3_CAUSES_FAMILIAL_HYPERPHOSPHATEMIC_TUMORAL_CALCINOSIS_HFTC
REACTOME_METABOLISM_OF_NUCLE...	SET	92	0.12963	0.0094484	0.072796	0.037492	REACTOME_METABOLISM_OF_NUCLEOTIDES
GRAHAM_CML_QUIESCENT_VS_NORM...4	SET	82	0.15979	0.010999	0.089773	0.037554	GRAHAM_CML_QUIESCENT_VS_NORMAL_QUIESCENT_UP
PURBEY_TARGETS_OF_CTBP1_NOT_...2	SET	264	0.082193	0.010098	0.046269	0.037841	PURBEY_TARGETS_OF_CTBP1_NOT_SATB1_UP
REACTOME_ELASTIC_FIBRE_FORMA...	SET	45	0.21943	0.011201	0.12367	0.038015	REACTOME_ELASTIC_FIBRE_FORMATION
SCHLOSSER_SERUM_RESPONSE_UP	SET	112	0.12746	0.010245	0.072024	0.038395	SCHLOSSER_SERUM_RESPONSE_UP
SHANK_TAL1_TARGETS_DN	SET	9	0.50704	0.011587	0.28668	0.038483	SHANK_TAL1_TARGETS_DN
SHEDDEN_LUNG_CANCER_GOOD_SUR...3	SET	63	0.15916	0.0096082	0.090088	0.038647	SHEDDEN_LUNG_CANCER_GOOD_SURVIVAL_A5
DING_LUNG_CANCER_BY_MUTATION...	SET	20	0.3362	0.01145	0.19037	0.038703	DING_LUNG_CANCER_BY_MUTATION_RATE
BIOCARTA_NDKDYNAMIN_PATHWAY	SET	17	0.35317	0.01109	0.20004	0.038751	BIOCARTA_NDKDYNAMIN_PATHWAY
PID_INTEGRIN5_PATHWAY	SET	17	0.36147	0.01135	0.2053	0.039154	PID_INTEGRIN5_PATHWAY
REACTOME_RHO_GTPASES_ACTIVAT...5	SET	21	0.30294	0.010572	0.17211	0.039202	REACTOME_RHO_GTPASES_ACTIVATE_NADPH_OXIDASES
REACTOME_FATTY_ACIDS	SET	15	0.4075	0.01202	0.23182	0.0394	REACTOME_FATTY_ACIDS
GOBERT_OLIGODENDROCYTE_DIFFE...1	SET	991	0.046061	0.010726	0.026232	0.03956	GOBERT_OLIGODENDROCYTE_DIFFERENTIATION_DN
REACTOME_RNA_POLYMERASE_I_TR...3	SET	30	0.24526	0.010227	0.13978	0.039675	REACTOME_RNA_POLYMERASE_I_TRANSCRIPTION_TERMINATION
PETRETTO_BLOOD_PRESSURE_UP	SET	11	0.44419	0.011222	0.25336	0.039794	PETRETTO_BLOOD_PRESSURE_UP
SENGUPTA_NASOPHARYNGEAL_CARC...3	SET	147	0.11452	0.010535	0.065329	0.039812	SENGUPTA_NASOPHARYNGEAL_CARCINOMA_WITH_LMP1_DN
VANDESLUIS_COMMD1_TARGETS_GR...5	SET	14	0.32709	0.0093214	0.18687	0.040038	VANDESLUIS_COMMD1_TARGETS_GROUP_4_UP
HU_GENOTOXIC_DAMAGE_24HR	SET	30	0.23589	0.0098363	0.1348	0.040077	HU_GENOTOXIC_DAMAGE_24HR
BIOCARTA_MTA3_PATHWAY	SET	14	0.39672	0.011306	0.22684	0.040162	BIOCARTA_MTA3_PATHWAY
KEGG_ADHERENS_JUNCTION	SET	70	0.17776	0.011309	0.10164	0.040168	KEGG_ADHERENS_JUNCTION
SHETH_LIVER_CANCER_VS_TXNIP_...5	SET	95	0.14812	0.01097	0.084701	0.040184	SHETH_LIVER_CANCER_VS_TXNIP_LOSS_PAM5
REACTOME_RRNA_MODIFICATION_I...2	SET	54	0.15911	0.0088948	0.090997	0.0402	REACTOME_RRNA_MODIFICATION_IN_THE_NUCLEUS_AND_CYTOSOL
FIRESTEIN_CTNNB1_PATHWAY_AND...	SET	7	0.61694	0.012435	0.35316	0.040336	FIRESTEIN_CTNNB1_PATHWAY_AND_PROLIFERATION
CHANDRAN_METASTASIS_UP	SET	172	0.10441	0.010381	0.059803	0.04043	CHANDRAN_METASTASIS_UP
MOOTHA_VOXPHOS	SET	80	0.12983	0.0088278	0.074616	0.040938	MOOTHA_VOXPHOS
VANHARANTA_UTERINE_FIBROID_W...1	SET	35	0.24689	0.011118	0.14193	0.040977	VANHARANTA_UTERINE_FIBROID_WITH_7Q_DELETION_DN
PID_RETINOIC_ACID_PATHWAY	SET	30	0.24341	0.01015	0.14054	0.041653	PID_RETINOIC_ACID_PATHWAY
DAWSON_METHYLATED_IN_LYMPHOM...	SET	49	0.22932	0.012214	0.13241	0.041657	DAWSON_METHYLATED_IN_LYMPHOMA_TCL1
DIRMEIER_LMP1_RESPONSE_EARLY	SET	55	0.18485	0.010429	0.10689	0.04188	DIRMEIER_LMP1_RESPONSE_EARLY
EPPERT_HSC_R	SET	112	0.13863	0.011143	0.080174	0.041905	EPPERT_HSC_R
KAMIKUBO_MYELOID_MN1_NETWORK	SET	16	0.32588	0.0099277	0.18848	0.041912	KAMIKUBO_MYELOID_MN1_NETWORK
QUINTENS_EMBRYONIC_BRAIN_RES...	SET	77	0.15722	0.010488	0.091071	0.042156	QUINTENS_EMBRYONIC_BRAIN_RESPONSE_TO_IR
WANG_BARRETTS_ESOPHAGUS_AND_...1	SET	32	0.222	0.0095599	0.12866	0.042238	WANG_BARRETTS_ESOPHAGUS_AND_ESOPHAGUS_CANCER_DN
NELSON_RESPONSE_TO_ANDROGEN_...2	SET	80	0.15836	0.010767	0.09192	0.042477	NELSON_RESPONSE_TO_ANDROGEN_UP
REACTOME_SYNTHESIS_OF_LEUKOT...	SET	20	0.27659	0.0094196	0.16067	0.042589	REACTOME_SYNTHESIS_OF_LEUKOTRIENES_LT_AND_EOXINS_EX
REACTOME_GAMMA_CARBOXYLATION...2	SET	9	0.4776	0.010914	0.27796	0.04289	REACTOME_GAMMA_CARBOXYLATION_TRANSPORT_AND_AMINO_TERMINAL_CLEAVAGE_OF_PROTEINS
DAZARD_UV_RESPONSE_CLUSTER_G1	SET	48	0.18104	0.0095436	0.10562	0.043265	DAZARD_UV_RESPONSE_CLUSTER_G1
REACTOME_RRNA_PROCESSING_IN_...2	SET	163	0.094536	0.009153	0.055172	0.043321	REACTOME_RRNA_PROCESSING_IN_THE_NUCLEUS_AND_CYTOSOL
AMIT_SERUM_RESPONSE_120_MCF1...	SET	58	0.17369	0.010062	0.10139	0.043363	AMIT_SERUM_RESPONSE_120_MCF10A
REACTOME_DEFECTIVE_C1GALT1C1...	SET	16	0.37835	0.011526	0.22116	0.043575	REACTOME_DEFECTIVE_C1GALT1C1_CAUSES_TN_POLYAGGLUTINATION_SYNDROME_TNPS
BURTON_ADIPOGENESIS_9	SET	71	0.1615	0.010348	0.094479	0.043698	BURTON_ADIPOGENESIS_9
WINNEPENNINCKX_MELANOMA_META...2	SET	154	0.10859	0.010222	0.063706	0.044141	WINNEPENNINCKX_MELANOMA_METASTASIS_UP
REACTOME_CENTROSOME_MATURATI...	SET	77	0.14855	0.0099098	0.087231	0.044304	REACTOME_CENTROSOME_MATURATION
IKEDA_MIR133_TARGETS_UP	SET	40	0.24972	0.01202	0.14693	0.044615	IKEDA_MIR133_TARGETS_UP
STEARMAN_LUNG_CANCER_EARLY_V...2	SET	116	0.1196	0.0097819	0.070412	0.04471	STEARMAN_LUNG_CANCER_EARLY_VS_LATE_UP
FARMER_BREAST_CANCER_CLUSTER...7	SET	16	0.34786	0.010597	0.20542	0.045198	FARMER_BREAST_CANCER_CLUSTER_7
BROWNE_HCMV_INFECTION_1HR_UP	SET	48	0.19944	0.010514	0.11811	0.045656	BROWNE_HCMV_INFECTION_1HR_UP
MURAKAMI_UV_RESPONSE_24HR	SET	20	0.30424	0.010361	0.18045	0.045905	MURAKAMI_UV_RESPONSE_24HR
CLASPER_LYMPHATIC_VESSELS_DU...2	SET	18	0.33744	0.010903	0.20023	0.045977	CLASPER_LYMPHATIC_VESSELS_DURING_METASTASIS_UP
REACTOME_SIGNALING_BY_NUCLEA...	SET	218	0.089266	0.0099789	0.053117	0.046436	REACTOME_SIGNALING_BY_NUCLEAR_RECEPTORS
VANLOO_SP3_TARGETS_UP	SET	9	0.45081	0.010302	0.26837	0.046511	VANLOO_SP3_TARGETS_UP
TOMLINS_PROSTATE_CANCER_UP	SET	37	0.21282	0.0098534	0.12682	0.046665	TOMLINS_PROSTATE_CANCER_UP
WEBER_METHYLATED_ICP_IN_SPER...1	SET	14	0.33245	0.0094744	0.19817	0.046718	WEBER_METHYLATED_ICP_IN_SPERM_DN
KEGG_NOD_LIKE_RECEPTOR_SIGNA...	SET	55	0.17955	0.01013	0.1072	0.046991	KEGG_NOD_LIKE_RECEPTOR_SIGNALING_PATHWAY
RIZ_ERYTHROID_DIFFERENTIATIO...1	SET	32	0.2399	0.010331	0.14327	0.047032	RIZ_ERYTHROID_DIFFERENTIATION_12HR
SABATES_COLORECTAL_ADENOMA_S...2	SET	18	0.29292	0.0094642	0.175	0.047091	SABATES_COLORECTAL_ADENOMA_SIZE_UP
REACTOME_PURINE_RIBONUCLEOSI...	SET	12	0.28005	0.0073894	0.16792	0.047695	REACTOME_PURINE_RIBONUCLEOSIDE_MONOPHOSPHATE_BIOSYNTHESIS
LIM_MAMMARY_LUMINAL_MATURE_DN	SET	90	0.15084	0.010875	0.090689	0.048138	LIM_MAMMARY_LUMINAL_MATURE_DN
NIKOLSKY_BREAST_CANCER_7P15_...	SET	11	0.68357	0.017269	0.41107	0.048176	NIKOLSKY_BREAST_CANCER_7P15_AMPLICON
KYNG_ENVIRONMENTAL_STRESS_RE...2	SET	12	0.34499	0.0091029	0.2075	0.048207	KYNG_ENVIRONMENTAL_STRESS_RESPONSE_NOT_BY_4NQO_IN_OLD
CHANG_POU5F1_TARGETS_DN	SET	8	0.5147	0.01109	0.31064	0.048779	CHANG_POU5F1_TARGETS_DN
KEGG_PURINE_METABOLISM	SET	143	0.10161	0.00922	0.061345	0.048834	KEGG_PURINE_METABOLISM
BIOCARTA_SM_PATHWAY	SET	13	0.36675	0.010072	0.22146	0.048866	BIOCARTA_SM_PATHWAY
PID_PRL_SIGNALING_EVENTS_PAT...	SET	22	0.27657	0.0098781	0.16705	0.048908	PID_PRL_SIGNALING_EVENTS_PATHWAY
WAGNER_APO2_SENSITIVITY	SET	24	0.28801	0.010743	0.17436	0.0493	WAGNER_APO2_SENSITIVITY
REACTOME_NUCLEAR_RECEPTOR_TR...	SET	50	0.18844	0.010138	0.11414	0.049378	REACTOME_NUCLEAR_RECEPTOR_TRANSCRIPTION_PATHWAY
PID_AR_TF_PATHWAY	SET	49	0.17389	0.0092618	0.10545	0.049585	PID_AR_TF_PATHWAY
REACTOME_O_LINKED_GLYCOSYLAT...2	SET	59	0.1785	0.010429	0.10826	0.049597	REACTOME_O_LINKED_GLYCOSYLATION_OF_MUCINS
NUNODA_RESPONSE_TO_DASATINIB...2	SET	26	0.22735	0.0088264	0.13792	0.049649	NUNODA_RESPONSE_TO_DASATINIB_IMATINIB_UP
REACTOME_CELL_CYCLE_MITOTIC	SET	478	0.057897	0.0095102	0.035139	0.049721	REACTOME_CELL_CYCLE_MITOTIC
KUROZUMI_RESPONSE_TO_ONCOCYT...2	SET	19	0.28781	0.0095539	0.17468	0.049721	KUROZUMI_RESPONSE_TO_ONCOCYTIC_VIRUS_AND_CYCLIC_RGD
BIOCARTA_CDC25_PATHWAY	SET	9	0.49172	0.011237	0.29859	0.049809	BIOCARTA_CDC25_PATHWAY
BIOCARTA_THELPER_PATHWAY	SET	12	0.39282	0.010365	0.23859	0.049849	BIOCARTA_THELPER_PATHWAY
MINGUEZ_LIVER_CANCER_VASCULA...2	SET	11	0.33371	0.0084307	0.20272	0.049874	MINGUEZ_LIVER_CANCER_VASCULAR_INVASION_UP
SCHAEFFER_PROSTATE_DEVELOPME...10	SET	6	0.6073	0.011333	0.36938	0.050088	SCHAEFFER_PROSTATE_DEVELOPMENT_AND_CANCER_BOX2_UP
FRASOR_RESPONSE_TO_SERM_OR_F...1	SET	48	0.16009	0.0084394	0.097414	0.050161	FRASOR_RESPONSE_TO_SERM_OR_FULVESTRANT_DN
REACTOME_INTRA_GOLGI_TRAFFIC	SET	41	0.20156	0.0098222	0.12266	0.050171	REACTOME_INTRA_GOLGI_TRAFFIC
LOPEZ_TRANSLATION_VIA_FN1_SI...	SET	33	0.22346	0.0097719	0.13615	0.050376	LOPEZ_TRANSLATION_VIA_FN1_SIGNALING
RIZKI_TUMOR_INVASIVENESS_3D_...1	SET	242	0.08469	0.0099678	0.051635	0.050496	RIZKI_TUMOR_INVASIVENESS_3D_DN
PEDERSEN_METASTASIS_BY_ERBB2...4	SET	11	0.46787	0.01182	0.28545	0.050611	PEDERSEN_METASTASIS_BY_ERBB2_ISOFORM_5
KEGG_SPLICEOSOME	SET	110	0.12708	0.010123	0.077563	0.050676	KEGG_SPLICEOSOME
ZAMORA_NOS2_TARGETS_UP	SET	48	0.18302	0.0096483	0.11171	0.050688	ZAMORA_NOS2_TARGETS_UP
VALK_AML_CLUSTER_3	SET	29	0.25658	0.010519	0.15663	0.05071	VALK_AML_CLUSTER_3
MONNIER_POSTRADIATION_TUMOR_...2	SET	377	0.064318	0.0094109	0.039274	0.050754	MONNIER_POSTRADIATION_TUMOR_ESCAPE_UP
SASSON_RESPONSE_TO_FORSKOLIN...2	SET	80	0.14076	0.009571	0.085954	0.050757	SASSON_RESPONSE_TO_FORSKOLIN_UP
MORI_PRE_BI_LYMPHOCYTE_UP	SET	71	0.14245	0.0091273	0.087083	0.050947	MORI_PRE_BI_LYMPHOCYTE_UP
KYNG_DNA_DAMAGE_BY_GAMMA_AND...	SET	79	0.13376	0.0090383	0.081861	0.051136	KYNG_DNA_DAMAGE_BY_GAMMA_AND_UV_RADIATION
REACTOME_PLATELET_CALCIUM_HO...	SET	27	0.25864	0.010232	0.15859	0.051469	REACTOME_PLATELET_CALCIUM_HOMEOSTASIS
KEGG_PHOSPHATIDYLINOSITOL_SI...	SET	73	0.14189	0.0092176	0.087003	0.051472	KEGG_PHOSPHATIDYLINOSITOL_SIGNALING_SYSTEM
REACTOME_TRISTETRAPROLIN_TTP...	SET	13	0.33766	0.0092729	0.20749	0.051846	REACTOME_TRISTETRAPROLIN_TTP_ZFP36_BINDS_AND_DESTABILIZES_MRNA
RIZ_ERYTHROID_DIFFERENTIATIO...5	SET	33	0.23501	0.010277	0.14448	0.051928	RIZ_ERYTHROID_DIFFERENTIATION_HBZ
WANG_RESPONSE_TO_BEXAROTENE_...1	SET	27	0.24102	0.009535	0.14839	0.052179	WANG_RESPONSE_TO_BEXAROTENE_DN
PID_INTEGRIN_A9B1_PATHWAY	SET	22	0.2977	0.010633	0.18331	0.052199	PID_INTEGRIN_A9B1_PATHWAY
CAIRO_PML_TARGETS_BOUND_BY_M...2	SET	19	0.28055	0.0093127	0.17284	0.05229	CAIRO_PML_TARGETS_BOUND_BY_MYC_UP
PID_P38_ALPHA_BETA_DOWNSTREA...	SET	34	0.22398	0.0099416	0.13814	0.052477	PID_P38_ALPHA_BETA_DOWNSTREAM_PATHWAY
REACTOME_RNA_POLYMERASE_II_T...2	SET	54	0.16523	0.0092369	0.10193	0.05253	REACTOME_RNA_POLYMERASE_II_TRANSCRIPTION_ELONGATION
REACTOME_DECTIN_2_FAMILY	SET	26	0.2866	0.011127	0.17712	0.052824	REACTOME_DECTIN_2_FAMILY
REACTOME_ACTIVATION_OF_THE_T...	SET	10	0.47606	0.011468	0.29436	0.052921	REACTOME_ACTIVATION_OF_THE_TFAP2_AP_2_FAMILY_OF_TRANSCRIPTION_FACTORS
MYLLYKANGAS_AMPLIFICATION_HO...15	SET	6	0.50363	0.0093981	0.31143	0.052935	MYLLYKANGAS_AMPLIFICATION_HOT_SPOT_5
ABBUD_LIF_SIGNALING_1_DN	SET	23	0.26925	0.0098326	0.16671	0.053152	ABBUD_LIF_SIGNALING_1_DN
BURTON_ADIPOGENESIS_10	SET	28	0.25137	0.010127	0.15565	0.053172	BURTON_ADIPOGENESIS_10
REACTOME_GENE_EXPRESSION_TRA...	SET	1342	0.036619	0.0098152	0.022675	0.053174	REACTOME_GENE_EXPRESSION_TRANSCRIPTION
REACTOME_CLASS_A_1_RHODOPSIN...	SET	284	0.07999	0.010186	0.049605	0.053431	REACTOME_CLASS_A_1_RHODOPSIN_LIKE_RECEPTORS
BIOCARTA_STATHMIN_PATHWAY	SET	18	0.29831	0.0096385	0.18525	0.053671	BIOCARTA_STATHMIN_PATHWAY
REACTOME_PROTEIN_METHYLATION	SET	16	0.28564	0.0087019	0.17745	0.053745	REACTOME_PROTEIN_METHYLATION
PARK_APL_PATHOGENESIS_UP	SET	13	0.35476	0.0097427	0.2205	0.053827	PARK_APL_PATHOGENESIS_UP
HEIDENBLAD_AMPLICON_12P11_12...2	SET	34	0.21402	0.0094994	0.13304	0.053857	HEIDENBLAD_AMPLICON_12P11_12_UP
TONKS_TARGETS_OF_RUNX1_RUNX1...2	SET	144	0.10928	0.0099502	0.067936	0.053864	TONKS_TARGETS_OF_RUNX1_RUNX1T1_FUSION_ERYTHROCYTE_UP
HUANG_FOXA2_TARGETS_DN	SET	32	0.21234	0.0091441	0.13219	0.054107	HUANG_FOXA2_TARGETS_DN
MARSON_FOXP3_TARGETS_UP	SET	55	0.16136	0.0091035	0.10047	0.054142	MARSON_FOXP3_TARGETS_UP
PID_ALK1_PATHWAY	SET	24	0.24061	0.0089753	0.15006	0.054434	PID_ALK1_PATHWAY
REACTOME_MISCELLANEOUS_SUBST...	SET	12	0.369	0.0097365	0.23083	0.054969	REACTOME_MISCELLANEOUS_SUBSTRATES
DAZARD_RESPONSE_TO_UV_SCC_UP	SET	91	0.1271	0.0092142	0.079553	0.055065	DAZARD_RESPONSE_TO_UV_SCC_UP
KEGG_PEROXISOME	SET	76	0.13577	0.008999	0.085116	0.055349	KEGG_PEROXISOME
REACTOME_MITOTIC_METAPHASE_A...	SET	184	0.088788	0.0091277	0.055667	0.055368	REACTOME_MITOTIC_METAPHASE_AND_ANAPHASE
TANAKA_METHYLATED_IN_ESOPHAG...	SET	98	0.15286	0.011498	0.095851	0.055391	TANAKA_METHYLATED_IN_ESOPHAGEAL_CARCINOMA
REACTOME_HSF1_DEPENDENT_TRAN...	SET	33	0.21113	0.0092324	0.13241	0.055425	REACTOME_HSF1_DEPENDENT_TRANSACTIVATION
KINSEY_TARGETS_OF_EWSR1_FLII...2	SET	1184	0.03811	0.0096424	0.023907	0.055468	KINSEY_TARGETS_OF_EWSR1_FLII_FUSION_UP
REACTOME_CELLULAR_RESPONSES_...2	SET	383	0.063634	0.0093829	0.039943	0.055578	REACTOME_CELLULAR_RESPONSES_TO_STRESS
WIEMANN_TELOMERE_SHORTENING_...	SET	11	0.40433	0.010215	0.25435	0.055966	WIEMANN_TELOMERE_SHORTENING_AND_CHRONIC_LIVER_DAMAGE_UP
REACTOME_PKA_MEDIATED_PHOSPH...1	SET	18	0.33817	0.010927	0.21288	0.05609	REACTOME_PKA_MEDIATED_PHOSPHORYLATION_OF_CREB
IVANOV_MUTATED_IN_COLON_CANC...	SET	12	0.3724	0.0098262	0.23461	0.056226	IVANOV_MUTATED_IN_COLON_CANCER
GENTILE_UV_RESPONSE_CLUSTER_...3	SET	48	0.17339	0.0091403	0.10933	0.056386	GENTILE_UV_RESPONSE_CLUSTER_D4
KRASNOSELSKAYA_ILF3_TARGETS_...1	SET	41	0.19118	0.0093164	0.12066	0.056559	KRASNOSELSKAYA_ILF3_TARGETS_DN
HELLER_SILENCED_BY_METHYLATI...1	SET	99	0.12716	0.0096127	0.080311	0.056685	HELLER_SILENCED_BY_METHYLATION_DN
LINDGREN_BLADDER_CANCER_CLUS...3	SET	122	0.11561	0.009695	0.073024	0.056708	LINDGREN_BLADDER_CANCER_CLUSTER_2A_DN
SANA_TNF_SIGNALING_UP	SET	80	0.13626	0.0092646	0.086291	0.057172	SANA_TNF_SIGNALING_UP
BOYLAN_MULTIPLE_MYELOMA_PCA1...1	SET	6	0.59668	0.011135	0.37831	0.057382	BOYLAN_MULTIPLE_MYELOMA_PCA1_DN
BILD_E2F3_ONCOGENIC_SIGNATURE	SET	226	0.080677	0.0091806	0.051179	0.057481	BILD_E2F3_ONCOGENIC_SIGNATURE
SHIN_B_CELL_LYMPHOMA_CLUSTER...2	SET	29	0.20819	0.0085354	0.13216	0.057602	SHIN_B_CELL_LYMPHOMA_CLUSTER_2
KEGG_HUNTINGTONS_DISEASE	SET	161	0.087199	0.0083911	0.055434	0.057868	KEGG_HUNTINGTONS_DISEASE
REACTOME_PKA_ACTIVATION_IN_G...	SET	17	0.34729	0.010905	0.22089	0.057964	REACTOME_PKA_ACTIVATION_IN_GLUCAGON_SIGNALLING
OUYANG_PROSTATE_CANCER_MARKE...	SET	19	0.29654	0.0098435	0.18877	0.058117	OUYANG_PROSTATE_CANCER_MARKERS
VERHAAK_GLIOBLASTOMA_PRONEUR...	SET	150	0.10613	0.009861	0.067716	0.058534	VERHAAK_GLIOBLASTOMA_PRONEURAL
AMIT_EGF_RESPONSE_120_HELA	SET	62	0.15048	0.009012	0.096038	0.058582	AMIT_EGF_RESPONSE_120_HELA
KYNG_ENVIRONMENTAL_STRESS_RE...4	SET	29	0.22632	0.0092787	0.14458	0.058755	KYNG_ENVIRONMENTAL_STRESS_RESPONSE_NOT_BY_GAMMA_IN_OLD
NAKAMURA_METASTASIS	SET	41	0.19894	0.0096944	0.12712	0.058806	NAKAMURA_METASTASIS
GAJATE_RESPONSE_TO_TRABECTED...1	SET	20	0.26283	0.0089509	0.16799	0.058851	GAJATE_RESPONSE_TO_TRABECTEDIN_DN
MATZUK_SPERMATOZOA	SET	105	0.11564	0.0090017	0.074066	0.05923	MATZUK_SPERMATOZOA
NEBEN_AML_WITH_FLT3_OR_NRAS_...2	SET	7	0.38838	0.007828	0.24933	0.059659	NEBEN_AML_WITH_FLT3_OR_NRAS_UP
GUENTHER_GROWTH_SPHERICAL_VS...1	SET	24	0.2763	0.010307	0.17755	0.059838	GUENTHER_GROWTH_SPHERICAL_VS_ADHERENT_DN
KEGG_CYTOSOLIC_DNA_SENSING_P...	SET	44	0.19138	0.0096608	0.12315	0.06009	KEGG_CYTOSOLIC_DNA_SENSING_PATHWAY
ALONSO_METASTASIS_DN	SET	23	0.24324	0.0088826	0.15683	0.060466	ALONSO_METASTASIS_DN
REACTOME_BINDING_OF_TCF_LEF:...	SET	8	0.51485	0.011093	0.332	0.060493	REACTOME_BINDING_OF_TCF_LEF:CTNNB1_TO_TARGET_GENE_PROMOTERS
WOTTON_RUNX_TARGETS_DN	SET	28	0.26198	0.010554	0.16894	0.060494	WOTTON_RUNX_TARGETS_DN
MATZUK_MALE_REPRODUCTION_SER...	SET	24	0.23521	0.0087739	0.15181	0.060649	MATZUK_MALE_REPRODUCTION_SERTOLI
REACTOME_CREB1_PHOSPHORYLATI...2	SET	11	0.44033	0.011124	0.28453	0.060872	REACTOME_CREB1_PHOSPHORYLATION_THROUGH_THE_ACTIVATION_OF_ADENYLATE_CYCLASE
WEST_ADRENOCORTICAL_TUMOR_UP	SET	281	0.073547	0.0093171	0.047535	0.060915	WEST_ADRENOCORTICAL_TUMOR_UP
NAKAMURA_METASTASIS_MODEL_UP	SET	37	0.18753	0.0086824	0.12122	0.060932	NAKAMURA_METASTASIS_MODEL_UP
REACTOME_CYP2E1_REACTIONS	SET	10	0.37475	0.0090271	0.24226	0.060954	REACTOME_CYP2E1_REACTIONS
ZHAN_MULTIPLE_MYELOMA_CD2_UP	SET	44	0.18834	0.0095069	0.12203	0.061379	ZHAN_MULTIPLE_MYELOMA_CD2_UP
ROESSLER_LIVER_CANCER_METAST...1	SET	47	0.15806	0.0082452	0.10252	0.061583	ROESSLER_LIVER_CANCER_METASTASIS_DN
HOLLEMAN_DAUNORUBICIN_B_ALL_...1	SET	12	0.33806	0.00892	0.2193	0.061605	HOLLEMAN_DAUNORUBICIN_B_ALL_DN
AMIT_SERUM_RESPONSE_60_MCF10A	SET	53	0.17623	0.0097609	0.11455	0.061981	AMIT_SERUM_RESPONSE_60_MCF10A
REACTOME_REPRESSION_OF_WNT_T...	SET	14	0.36456	0.010389	0.23737	0.062298	REACTOME_REPRESSION_OF_WNT_TARGET_GENES
JAATINEN_HEMATOPOIETIC_STEM_...1	SET	207	0.084123	0.0091666	0.054779	0.062319	JAATINEN_HEMATOPOIETIC_STEM_CELL_DN
BERENJENO_TRANSFORMED_BY_RHO...6	SET	504	0.053166	0.0089605	0.034682	0.062655	BERENJENO_TRANSFORMED_BY_RHOA_UP
REACTOME_FATTY_ACYL_COA_BIOS...	SET	35	0.20722	0.0093315	0.1354	0.062966	REACTOME_FATTY_ACYL_COA_BIOSYNTHESIS
REACTOME_REMOVAL_OF_AMINOTER...	SET	8	0.44805	0.009654	0.29281	0.062997	REACTOME_REMOVAL_OF_AMINOTERMINAL_PROPEPTIDES_FROM_GAMMA_CARBOXYLATED_PROTEINS
REACTOME_DEADENYLATION_DEPEN...	SET	53	0.14821	0.0082086	0.096909	0.0631	REACTOME_DEADENYLATION_DEPENDENT_MRNA_DECAY
REACTOME_AURKA_ACTIVATION_BY...	SET	68	0.13892	0.0087117	0.09091	0.06325	REACTOME_AURKA_ACTIVATION_BY_TPX2
REACTOME_TRANSCRIPTIONAL_REG...8	SET	328	0.063719	0.0087089	0.0418	0.063716	REACTOME_TRANSCRIPTIONAL_REGULATION_BY_TP53
VIETOR_IFRD1_TARGETS	SET	15	0.30446	0.0089809	0.19982	0.063808	VIETOR_IFRD1_TARGETS
REACTOME_SCAVENGING_BY_CLASS...2	SET	6	0.48703	0.0090884	0.32037	0.06424	REACTOME_SCAVENGING_BY_CLASS_B_RECEPTORS
REACTOME_INTERLEUKIN_10_SIGN...	SET	42	0.19175	0.0094574	0.12633	0.064526	REACTOME_INTERLEUKIN_10_SIGNALING
ZHAN_MULTIPLE_MYELOMA_PR_DN	SET	47	0.18911	0.0098652	0.12471	0.064722	ZHAN_MULTIPLE_MYELOMA_PR_DN
REACTOME_RUNX3_REGULATES_IMM...	SET	6	0.47676	0.0088969	0.31493	0.065041	REACTOME_RUNX3_REGULATES_IMMUNE_RESPONSE_AND_CELL_MIGRATION
REACTOME_MITOTIC_PROMETAPHASE	SET	183	0.0844	0.0086533	0.055821	0.065279	REACTOME_MITOTIC_PROMETAPHASE
GAUSSMANN_MLL_AF4_FUSION_TAR...9	SET	17	0.30173	0.0094745	0.19959	0.065314	GAUSSMANN_MLL_AF4_FUSION_TARGETS_E_DN
SEKI_INFLAMMATORY_RESPONSE_L...2	SET	71	0.14262	0.0091377	0.094368	0.065368	SEKI_INFLAMMATORY_RESPONSE_LPS_UP
KANG_DOXORUBICIN_RESISTANCE_...2	SET	52	0.18712	0.010266	0.12386	0.065441	KANG_DOXORUBICIN_RESISTANCE_UP
REACTOME_TP53_REGULATES_META...	SET	70	0.13592	0.0086473	0.090066	0.065645	REACTOME_TP53_REGULATES_METABOLIC_GENES
BERGER_MBD2_TARGETS	SET	3	0.76676	0.010118	0.50841	0.065771	BERGER_MBD2_TARGETS
BIOCARTA_CLASSIC_PATHWAY	SET	11	0.41039	0.010368	0.27247	0.066019	BIOCARTA_CLASSIC_PATHWAY
PILON_KLF1_TARGETS_UP	SET	445	0.055933	0.0088736	0.037183	0.066264	PILON_KLF1_TARGETS_UP
KEGG_FATTY_ACID_METABOLISM	SET	41	0.17656	0.008604	0.11738	0.066281	KEGG_FATTY_ACID_METABOLISM
REACTOME_DEFECTIVE_CHST3_CAU...	SET	7	0.42799	0.0086264	0.28476	0.066429	REACTOME_DEFECTIVE_CHST3_CAUSES_SEDCJD
REACTOME_RRNA_PROCESSING	SET	172	0.080198	0.0079741	0.0534	0.066578	REACTOME_RRNA_PROCESSING
FISCHER_G2_M_CELL_CYCLE	SET	221	0.078631	0.0088495	0.052431	0.066855	FISCHER_G2_M_CELL_CYCLE
WANG_METASTASIS_OF_BREAST_CA...1	SET	13	0.35476	0.0097425	0.2367	0.066977	WANG_METASTASIS_OF_BREAST_CANCER
REACTOME_MITOCHONDRIAL_UNCOU...	SET	4	0.56686	0.0086375	0.37863	0.06719	REACTOME_MITOCHONDRIAL_UNCOUPLING_PROTEINS
ZHAN_EARLY_DIFFERENTIATION_G...1	SET	40	0.17842	0.0085882	0.11919	0.067208	ZHAN_EARLY_DIFFERENTIATION_GENES_DN
ENGELMANN_CANCER_PROGENITORS...1	SET	57	0.15524	0.0089154	0.10376	0.067321	ENGELMANN_CANCER_PROGENITORS_DN
PID_ECADHERIN_STABILIZATION_...	SET	40	0.20019	0.0096359	0.1339	0.067462	PID_ECADHERIN_STABILIZATION_PATHWAY
NADLER_HYPERGLYCEMIA_AT_OBES...	SET	55	0.15819	0.008925	0.10585	0.067532	NADLER_HYPERGLYCEMIA_AT_OBESITY
OSWALD_HEMATOPOIETIC_STEM_CE...1	SET	249	0.074997	0.0089519	0.050242	0.067766	OSWALD_HEMATOPOIETIC_STEM_CELL_IN_COLLAGEN_GEL_DN
CHIARADONNA_NEOPLASTIC_TRANS...4	SET	53	0.15805	0.0087539	0.10589	0.067784	CHIARADONNA_NEOPLASTIC_TRANSFORMATION_KRAS_CDC25_UP
PASINI_SUZ12_TARGETS_DN	SET	285	0.071147	0.0090759	0.047709	0.067953	PASINI_SUZ12_TARGETS_DN
RODRIGUES_THYROID_CARCINOMA_...5	SET	604	0.047431	0.008725	0.031821	0.068046	RODRIGUES_THYROID_CARCINOMA_POORLY_DIFFERENTIATED_UP
KEGG_DRUG_METABOLISM_OTHER_E...	SET	47	0.19347	0.010093	0.12981	0.068065	KEGG_DRUG_METABOLISM_OTHER_ENZYMES
HERNANDEZ_MITOTIC_ARREST_BY_...3	SET	16	0.32791	0.0099896	0.22009	0.068135	HERNANDEZ_MITOTIC_ARREST_BY_DOCETAXEL_2_DN
BASSO_HAIRY_CELL_LEUKEMIA_UP	SET	73	0.14612	0.0094927	0.098139	0.068263	BASSO_HAIRY_CELL_LEUKEMIA_UP
REACTOME_TRANSCRIPTION_COUPL...	SET	70	0.12419	0.0079013	0.083671	0.068872	REACTOME_TRANSCRIPTION_COUPLED_NUCLEOTIDE_EXCISION_REPAIR_TC_NER
BROWNE_HCMV_INFECTION_18HR_DN	SET	163	0.092308	0.0089372	0.062232	0.06901	BROWNE_HCMV_INFECTION_18HR_DN
MARSON_FOXP3_TARGETS_STIMULA...1	SET	9	0.40761	0.0093151	0.27481	0.069012	MARSON_FOXP3_TARGETS_STIMULATED_DN
KEGG_CIRCADIAN_RHYTHM_MAMMAL	SET	13	0.32107	0.0088174	0.21647	0.069023	KEGG_CIRCADIAN_RHYTHM_MAMMAL
WAKABAYASHI_ADIPOGENESIS_PPA...3	SET	137	0.098001	0.0087055	0.0661	0.069099	WAKABAYASHI_ADIPOGENESIS_PPARG_RXRA_BOUND_36HR
REACTOME_HEDGEHOG_OFF_STATE	SET	104	0.11528	0.0089309	0.077895	0.069452	REACTOME_HEDGEHOG_OFF_STATE
KEGG_PPAR_SIGNALING_PATHWAY	SET	65	0.13307	0.0081589	0.090215	0.070121	KEGG_PPAR_SIGNALING_PATHWAY
LI_LUNG_CANCER	SET	36	0.19108	0.0087267	0.12962	0.070221	LI_LUNG_CANCER
KRISHNAN_FURIN_TARGETS_DN	SET	10	0.47132	0.011353	0.3201	0.070468	KRISHNAN_FURIN_TARGETS_DN
LU_EZH2_TARGETS_DN	SET	347	0.065349	0.0091815	0.044386	0.070484	LU_EZH2_TARGETS_DN
WANG_IMMORTALIZED_BY_HOXA9_A...1	SET	23	0.25745	0.0094015	0.17496	0.070593	WANG_IMMORTALIZED_BY_HOXA9_AND_MEIS1_DN
WESTON_VEGFA_TARGETS_3HR	SET	58	0.15322	0.008876	0.10417	0.070685	WESTON_VEGFA_TARGETS_3HR
BROWNE_HCMV_INFECTION_10HR_UP	SET	87	0.11926	0.0084542	0.081147	0.07084	BROWNE_HCMV_INFECTION_10HR_UP
KEGG_OOCYTE_MEIOSIS	SET	105	0.11501	0.0089524	0.078313	0.070979	KEGG_OOCYTE_MEIOSIS
TOMIDA_LUNG_CANCER_POOR_SURV...	SET	5	0.53245	0.0090706	0.36259	0.070999	TOMIDA_LUNG_CANCER_POOR_SURVIVAL
YAGI_AML_RELAPSE_PROGNOSIS	SET	33	0.19061	0.0083351	0.1299	0.071161	YAGI_AML_RELAPSE_PROGNOSIS
WHITEFORD_PEDIATRIC_CANCER_M...	SET	111	0.10135	0.0081095	0.069127	0.071325	WHITEFORD_PEDIATRIC_CANCER_MARKERS
REACTOME_GALACTOSE_CATABOLISM	SET	3	0.72561	0.0095754	0.49559	0.071587	REACTOME_GALACTOSE_CATABOLISM
REACTOME_COPII_MEDIATED_VESI...	SET	63	0.14023	0.0084653	0.095956	0.071967	REACTOME_COPII_MEDIATED_VESICLE_TRANSPORT
WHITE_NEUROBLASTOMA_WITH_1P3...	SET	18	0.35829	0.011576	0.24551	0.072247	WHITE_NEUROBLASTOMA_WITH_1P36.3_DELETION
REACTOME_CELLULAR_RESPONSES_...1	SET	471	0.053443	0.0087159	0.036689	0.072618	REACTOME_CELLULAR_RESPONSES_TO_EXTERNAL_STIMULI
REACTOME_INHIBITION_OF_THE_P...	SET	20	0.24535	0.0083557	0.16846	0.072648	REACTOME_INHIBITION_OF_THE_PROTEOLYTIC_ACTIVITY_OF_APC_C_REQUIRED_FOR_THE_ONSET_OF_ANAPHASE_BY_MITOTIC_SPINDLE_CHECKPOINT_COMPONENTS
KAAB_HEART_ATRIUM_VS_VENTRIC...1	SET	246	0.074288	0.0088145	0.05105	0.072817	KAAB_HEART_ATRIUM_VS_VENTRICLE_DN
WINZEN_DEGRADED_VIA_KHSRP	SET	93	0.12421	0.0091022	0.085483	0.073123	WINZEN_DEGRADED_VIA_KHSRP
YAO_TEMPORAL_RESPONSE_TO_PRO...13	SET	14	0.2928	0.0083443	0.20175	0.073364	YAO_TEMPORAL_RESPONSE_TO_PROGESTERONE_CLUSTER_4
LY_AGING_PREMATURE_DN	SET	29	0.18785	0.0077014	0.12947	0.073419	LY_AGING_PREMATURE_DN
MURAKAMI_UV_RESPONSE_6HR_DN	SET	21	0.26664	0.0093047	0.18386	0.073508	MURAKAMI_UV_RESPONSE_6HR_DN
OSMAN_BLADDER_CANCER_UP	SET	369	0.056885	0.0082364	0.03926	0.073688	OSMAN_BLADDER_CANCER_UP
PID_INTEGRIN2_PATHWAY	SET	27	0.21221	0.0083953	0.14661	0.073894	PID_INTEGRIN2_PATHWAY
GALLUZZI_PERMEABILIZE_MITOCH...	SET	38	0.17764	0.0083346	0.12285	0.074104	GALLUZZI_PERMEABILIZE_MITOCHONDRIA
DEMAGALHAES_AGING_UP	SET	46	0.16709	0.0086235	0.11557	0.074121	DEMAGALHAES_AGING_UP
CHASSOT_SKIN_WOUND	SET	9	0.40251	0.0091984	0.27846	0.074175	CHASSOT_SKIN_WOUND
RICKMAN_TUMOR_DIFFERENTIATED...4	SET	100	0.11331	0.008609	0.078435	0.074283	RICKMAN_TUMOR_DIFFERENTIATED_WELL_VS_MODERATELY_UP
COATES_MACROPHAGE_M1_VS_M2_UP	SET	76	0.12809	0.0084899	0.089027	0.075113	COATES_MACROPHAGE_M1_VS_M2_UP
BROWNE_HCMV_INFECTION_12HR_UP	SET	101	0.11392	0.0086978	0.079241	0.075281	BROWNE_HCMV_INFECTION_12HR_UP
MORI_PRE_BI_LYMPHOCYTE_DN	SET	68	0.13206	0.0082813	0.091945	0.075469	MORI_PRE_BI_LYMPHOCYTE_DN
PID_P38_MK2_PATHWAY	SET	19	0.26338	0.0087429	0.18349	0.075591	PID_P38_MK2_PATHWAY
LI_CISPLATIN_RESISTANCE_DN	SET	25	0.25282	0.009625	0.1762	0.075675	LI_CISPLATIN_RESISTANCE_DN
REACTOME_CONVERSION_FROM_APC...	SET	19	0.23889	0.0079297	0.16692	0.076208	REACTOME_CONVERSION_FROM_APC_C:CDC20_TO_APC_C:CDH1_IN_LATE_ANAPHASE
PID_ALK2_PATHWAY	SET	10	0.2842	0.0068459	0.19896	0.076595	PID_ALK2_PATHWAY
BENPORATH_PRC2_TARGETS	SET	558	0.053438	0.0094612	0.037427	0.076685	BENPORATH_PRC2_TARGETS
RIZKI_TUMOR_INVASIVENESS_2D_...1	SET	57	0.15165	0.0087093	0.10622	0.076704	RIZKI_TUMOR_INVASIVENESS_2D_DN
PID_INTEGRIN_CS_PATHWAY	SET	25	0.23265	0.0088569	0.16331	0.077147	PID_INTEGRIN_CS_PATHWAY
BIOCARTA_CTCF_PATHWAY	SET	24	0.2156	0.0080425	0.15141	0.077235	BIOCARTA_CTCF_PATHWAY
ZIRN_TRETINOIN_RESPONSE_WT1_...1	SET	5	0.49488	0.0084305	0.34784	0.077415	ZIRN_TRETINOIN_RESPONSE_WT1_DN
REACTOME_KINESINS	SET	55	0.15146	0.0085452	0.10668	0.077852	REACTOME_KINESINS
ZHAN_MULTIPLE_MYELOMA_UP	SET	55	0.1372	0.0077408	0.096661	0.077896	ZHAN_MULTIPLE_MYELOMA_UP
RODWELL_AGING_KIDNEY_UP	SET	432	0.054232	0.0084804	0.03823	0.078023	RODWELL_AGING_KIDNEY_UP
NAKAMURA_METASTASIS_MODEL_DN	SET	39	0.18288	0.0086923	0.12896	0.078094	NAKAMURA_METASTASIS_MODEL_DN
REACTOME_PTEN_REGULATION	SET	121	0.098944	0.0082639	0.069773	0.078095	REACTOME_PTEN_REGULATION
MIKKELSEN_MCV6_LCP_WITH_H3K2...	SET	23	0.2101	0.0076723	0.14816	0.078101	MIKKELSEN_MCV6_LCP_WITH_H3K27ME3
REACTOME_ACTIVATION_OF_C3_AN...	SET	4	0.50206	0.0076502	0.35406	0.078102	REACTOME_ACTIVATION_OF_C3_AND_C5
PID_HNF3B_PATHWAY	SET	43	0.16151	0.0080599	0.1139	0.07811	PID_HNF3B_PATHWAY
WEST_ADRENOCORTICAL_TUMOR_MA...2	SET	20	0.30647	0.010437	0.21663	0.07858	WEST_ADRENOCORTICAL_TUMOR_MARKERS_UP
GARGALOVIC_RESPONSE_TO_OXIDI...13	SET	12	0.31859	0.0084062	0.22529	0.078676	GARGALOVIC_RESPONSE_TO_OXIDIZED_PHOSPHOLIPIDS_MAGENTA_DN
BIOCARTA_PGC1A_PATHWAY	SET	15	0.28644	0.0084492	0.20258	0.078705	BIOCARTA_PGC1A_PATHWAY
PID_HEDGEHOG_GLI_PATHWAY	SET	47	0.16948	0.008841	0.11987	0.07872	PID_HEDGEHOG_GLI_PATHWAY
BIOCARTA_VOBESITY_PATHWAY	SET	8	0.448	0.0096529	0.31704	0.078824	BIOCARTA_VOBESITY_PATHWAY
BIOCARTA_CELLCYCLE_PATHWAY	SET	22	0.20273	0.0072407	0.14367	0.079121	BIOCARTA_CELLCYCLE_PATHWAY
HINATA_NFKB_TARGETS_KERATINO...2	SET	82	0.12369	0.0085138	0.087684	0.079192	HINATA_NFKB_TARGETS_KERATINOCYTE_UP
GYORFFY_DOXORUBICIN_RESISTAN...	SET	39	0.17505	0.0083201	0.12414	0.079273	GYORFFY_DOXORUBICIN_RESISTANCE
GHO_ATF5_TARGETS_DN	SET	14	0.29022	0.0082709	0.20613	0.079576	GHO_ATF5_TARGETS_DN
REACTOME_NEURODEGENERATIVE_D...	SET	19	0.25262	0.0083856	0.17944	0.079602	REACTOME_NEURODEGENERATIVE_DISEASES
GARGALOVIC_RESPONSE_TO_OXIDI...19	SET	15	0.31156	0.0091903	0.22146	0.079745	GARGALOVIC_RESPONSE_TO_OXIDIZED_PHOSPHOLIPIDS_SALMON_DN
PALOMERO_GSI_SENSITIVITY_UP	SET	7	0.38514	0.0077627	0.27419	0.080077	PALOMERO_GSI_SENSITIVITY_UP
BIOCARTA_NFKB_PATHWAY	SET	19	0.25865	0.0085858	0.18415	0.080082	BIOCARTA_NFKB_PATHWAY
REACTOME_INTERCONVERSION_OF_...	SET	25	0.22561	0.0085892	0.16076	0.080253	REACTOME_INTERCONVERSION_OF_NUCLEOTIDE_DI_AND_TRIPHOSPHATES
VART_KSHV_INFECTION_ANGIOGEN...2	SET	148	0.091382	0.0084344	0.065194	0.080511	VART_KSHV_INFECTION_ANGIOGENIC_MARKERS_UP
BOYAULT_LIVER_CANCER_SUBCLAS...3	SET	15	0.26822	0.007912	0.19137	0.080531	BOYAULT_LIVER_CANCER_SUBCLASS_G12_DN
EPPERT_LSC_R	SET	35	0.17849	0.0080379	0.12758	0.080904	EPPERT_LSC_R
GINESTIER_BREAST_CANCER_20Q1...2	SET	95	0.10706	0.0079294	0.076595	0.081095	GINESTIER_BREAST_CANCER_20Q13_AMPLIFICATION_UP
SCHMIDT_POR_TARGETS_IN_LIMB_...1	SET	7	0.40581	0.0081794	0.29041	0.081159	SCHMIDT_POR_TARGETS_IN_LIMB_BUD_DN
REACTOME_APC_C:CDC20_MEDIATE...	SET	21	0.23731	0.0082812	0.16994	0.081297	REACTOME_APC_C:CDC20_MEDIATED_DEGRADATION_OF_CYCLIN_B
REACTOME_NUCLEOBASE_BIOSYNTH...	SET	15	0.21851	0.0064457	0.15652	0.081356	REACTOME_NUCLEOBASE_BIOSYNTHESIS
REACTOME_ACETYLCHOLINE_NEURO...	SET	17	0.26982	0.0084728	0.19335	0.081438	REACTOME_ACETYLCHOLINE_NEUROTRANSMITTER_RELEASE_CYCLE
REACTOME_DCC_MEDIATED_ATTRAC...	SET	14	0.35735	0.010184	0.25612	0.081485	REACTOME_DCC_MEDIATED_ATTRACTIVE_SIGNALING
BOYAULT_LIVER_CANCER_SUBCLAS...5	SET	38	0.2033	0.0095387	0.14586	0.081695	BOYAULT_LIVER_CANCER_SUBCLASS_G1_DN
TORCHIA_TARGETS_OF_EWSR1_FLI...1	SET	286	0.068413	0.0087422	0.049142	0.081947	TORCHIA_TARGETS_OF_EWSR1_FLI1_FUSION_DN
REACTOME_ERYTHROCYTES_TAKE_U...	SET	7	0.42533	0.0085727	0.30561	0.082014	REACTOME_ERYTHROCYTES_TAKE_UP_OXYGEN_AND_RELEASE_CARBON_DIOXIDE
KEGG_RNA_DEGRADATION	SET	54	0.14482	0.0080963	0.10414	0.082181	KEGG_RNA_DEGRADATION
CAIRO_LIVER_DEVELOPMENT_UP	SET	144	0.094634	0.0086166	0.068208	0.082665	CAIRO_LIVER_DEVELOPMENT_UP
ZHANG_BREAST_CANCER_PROGENIT...1	SET	129	0.092939	0.008013	0.067023	0.082781	ZHANG_BREAST_CANCER_PROGENITORS_DN
THILLAINADESAN_ZNF217_TARGET...2	SET	37	0.18825	0.0087156	0.13598	0.083135	THILLAINADESAN_ZNF217_TARGETS_UP
BIOCARTA_PML_PATHWAY	SET	17	0.22349	0.0070177	0.16151	0.083225	BIOCARTA_PML_PATHWAY
REACTOME_ACTIVATION_OF_HOX_G...	SET	89	0.12038	0.0086312	0.087087	0.083444	REACTOME_ACTIVATION_OF_HOX_GENES_DURING_DIFFERENTIATION
GAL_LEUKEMIC_STEM_CELL_DN	SET	214	0.076121	0.008432	0.055177	0.083867	GAL_LEUKEMIC_STEM_CELL_DN
FIGUEROA_AML_METHYLATION_CLU...5	SET	35	0.18054	0.00813	0.13087	0.083878	FIGUEROA_AML_METHYLATION_CLUSTER_3_DN
HELLER_HDAC_TARGETS_SILENCED...2	SET	371	0.056871	0.0082562	0.041256	0.084035	HELLER_HDAC_TARGETS_SILENCED_BY_METHYLATION_UP
LOPEZ_MESOTHELIOMA_SURVIVAL_...5	SET	7	0.46854	0.0094436	0.33995	0.084072	LOPEZ_MESOTHELIOMA_SURVIVAL_WORST_VS_BEST_DN
HESS_TARGETS_OF_HOXA9_AND_ME...1	SET	74	0.12636	0.0082649	0.09181	0.084363	HESS_TARGETS_OF_HOXA9_AND_MEIS1_DN
DAZARD_UV_RESPONSE_CLUSTER_G4	SET	17	0.23696	0.0074408	0.17219	0.084394	DAZARD_UV_RESPONSE_CLUSTER_G4
NOUSHMEHR_GBM_SOMATIC_MUTATED	SET	9	0.36908	0.0084346	0.26835	0.08452	NOUSHMEHR_GBM_SOMATIC_MUTATED
KEGG_PRION_DISEASES	SET	32	0.22408	0.0096498	0.16308	0.084716	KEGG_PRION_DISEASES
CHAUHAN_RESPONSE_TO_METHOXYE...1	SET	89	0.11116	0.0079699	0.080927	0.084794	CHAUHAN_RESPONSE_TO_METHOXYESTRADIOL_DN
MORI_EMU_MYC_LYMPHOMA_BY_ONS...2	SET	103	0.10872	0.0083823	0.079172	0.084849	MORI_EMU_MYC_LYMPHOMA_BY_ONSET_TIME_UP
GROSS_HYPOXIA_VIA_HIF1A_UP	SET	71	0.11272	0.0072222	0.08213	0.084969	GROSS_HYPOXIA_VIA_HIF1A_UP
REACTOME_EXTRINSIC_PATHWAY_O...	SET	4	0.49505	0.0075433	0.36088	0.085075	REACTOME_EXTRINSIC_PATHWAY_OF_FIBRIN_CLOT_FORMATION
REACTOME_PHASE_1_INACTIVATIO...	SET	6	0.50712	0.0094633	0.37	0.085263	REACTOME_PHASE_1_INACTIVATION_OF_FAST_NAPLUS_CHANNELS
JOHNSTONE_PARVB_TARGETS_3_DN	SET	786	0.038886	0.008115	0.028373	0.08527	JOHNSTONE_PARVB_TARGETS_3_DN
REACTOME_DISEASES_OF_CARBOHY...	SET	29	0.18646	0.0076445	0.1361	0.085357	REACTOME_DISEASES_OF_CARBOHYDRATE_METABOLISM
NUMATA_CSF3_SIGNALING_VIA_ST...	SET	21	0.26867	0.0093755	0.19654	0.085824	NUMATA_CSF3_SIGNALING_VIA_STAT3
HASLINGER_B_CLL_WITH_CHROMOS...	SET	19	0.23257	0.0077202	0.17039	0.086151	HASLINGER_B_CLL_WITH_CHROMOSOME_12_TRISOMY
REACTOME_SYNTHESIS_OF_IP2_IP...	SET	13	0.25114	0.006897	0.18404	0.086197	REACTOME_SYNTHESIS_OF_IP2_IP_AND_INS_IN_THE_CYTOSOL
WHITFIELD_CELL_CYCLE_G2_M	SET	191	0.072862	0.0076301	0.053425	0.086323	WHITFIELD_CELL_CYCLE_G2_M
MEISSNER_NPC_HCP_WITH_H3K4ME...1	SET	316	0.065332	0.0087677	0.04791	0.086349	MEISSNER_NPC_HCP_WITH_H3K4ME2_AND_H3K27ME3
KEGG_HOMOLOGOUS_RECOMBINATION	SET	27	0.19361	0.0076594	0.14204	0.086452	KEGG_HOMOLOGOUS_RECOMBINATION
REACTOME_POU5F1_OCT4_SOX2_NA...2	SET	9	0.41144	0.0094026	0.30202	0.08656	REACTOME_POU5F1_OCT4_SOX2_NANOG_REPRESS_GENES_RELATED_TO_DIFFERENTIATION
SINGH_NFE2L2_TARGETS	SET	13	0.28054	0.0077043	0.20608	0.086723	SINGH_NFE2L2_TARGETS
REACTOME_REGULATION_OF_FOXO_...	SET	8	0.34079	0.0073428	0.25052	0.086874	REACTOME_REGULATION_OF_FOXO_TRANSCRIPTIONAL_ACTIVITY_BY_ACETYLATION
CHICAS_RB1_TARGETS_CONFLUENT	SET	520	0.048604	0.0083166	0.035736	0.086915	CHICAS_RB1_TARGETS_CONFLUENT
SA_MMP_CYTOKINE_CONNECTION	SET	15	0.29484	0.0086971	0.21707	0.087196	SA_MMP_CYTOKINE_CONNECTION
REACTOME_TRANSCRIPTIONAL_REG...10	SET	28	0.20685	0.0083332	0.15239	0.087341	REACTOME_TRANSCRIPTIONAL_REGULATION_OF_PLURIPOTENT_STEM_CELLS
GRAHAM_CML_DIVIDING_VS_NORMA...3	SET	79	0.13283	0.0089752	0.097962	0.087572	GRAHAM_CML_DIVIDING_VS_NORMAL_QUIESCENT_DN
FIGUEROA_AML_METHYLATION_CLU...11	SET	30	0.17289	0.007209	0.12763	0.087788	FIGUEROA_AML_METHYLATION_CLUSTER_6_DN
BYSTRYKH_HEMATOPOIESIS_STEM_...5	SET	7	0.36834	0.007424	0.27202	0.087868	BYSTRYKH_HEMATOPOIESIS_STEM_CELL_IL3RA
RASHI_RESPONSE_TO_IONIZING_R...1	SET	34	0.17482	0.0077596	0.12968	0.088824	RASHI_RESPONSE_TO_IONIZING_RADIATION_1
KEGG_UBIQUITIN_MEDIATED_PROT...	SET	120	0.091113	0.0075785	0.067616	0.088919	KEGG_UBIQUITIN_MEDIATED_PROTEOLYSIS
RODWELL_AGING_KIDNEY_NO_BLOO...2	SET	200	0.077573	0.0083105	0.057571	0.088927	RODWELL_AGING_KIDNEY_NO_BLOOD_UP
ZHAN_MULTIPLE_MYELOMA_CD2_DN	SET	46	0.15286	0.007889	0.1135	0.089045	ZHAN_MULTIPLE_MYELOMA_CD2_DN
REACTOME_ABORTIVE_ELONGATION...	SET	20	0.21562	0.0073431	0.16012	0.089066	REACTOME_ABORTIVE_ELONGATION_OF_HIV_1_TRANSCRIPT_IN_THE_ABSENCE_OF_TAT
GHO_ATF5_TARGETS_UP	SET	11	0.28086	0.0070954	0.20868	0.089182	GHO_ATF5_TARGETS_UP
STEIN_ESRRA_TARGETS_RESPONSI...1	SET	40	0.16754	0.0080644	0.12473	0.089614	STEIN_ESRRA_TARGETS_RESPONSIVE_TO_ESTROGEN_DN
KRIEG_HYPOXIA_VIA_KDM3A	SET	48	0.15483	0.008162	0.11534	0.089741	KRIEG_HYPOXIA_VIA_KDM3A
RASHI_RESPONSE_TO_IONIZING_R...3	SET	38	0.15659	0.0073472	0.11668	0.089796	RASHI_RESPONSE_TO_IONIZING_RADIATION_3
GOLUB_ALL_VS_AML_UP	SET	23	0.21601	0.0078882	0.161	0.089861	GOLUB_ALL_VS_AML_UP
BIOCARTA_TCYTOTOXIC_PATHWAY	SET	12	0.30951	0.0081668	0.23077	0.089936	BIOCARTA_TCYTOTOXIC_PATHWAY
CASTELLANO_NRAS_TARGETS_DN	SET	11	0.34847	0.0088034	0.26008	0.090158	CASTELLANO_NRAS_TARGETS_DN
WANG_TNF_TARGETS	SET	23	0.21894	0.0079954	0.16355	0.090343	WANG_TNF_TARGETS
PID_ILK_PATHWAY	SET	43	0.16162	0.0080654	0.12091	0.090666	PID_ILK_PATHWAY
YAO_TEMPORAL_RESPONSE_TO_PRO...18	SET	66	0.13034	0.0080527	0.097555	0.090779	YAO_TEMPORAL_RESPONSE_TO_PROGESTERONE_CLUSTER_9
BIOCARTA_FREE_PATHWAY	SET	9	0.3332	0.0076146	0.24955	0.090911	BIOCARTA_FREE_PATHWAY
KOINUMA_COLON_CANCER_MSI_DN	SET	8	0.39889	0.0085946	0.29884	0.090985	KOINUMA_COLON_CANCER_MSI_DN
KIM_ALL_DISORDERS_CALB1_CORR...1	SET	32	0.17921	0.0077172	0.1343	0.09105	KIM_ALL_DISORDERS_CALB1_CORR_DN
REACTOME_RESOLUTION_OF_SISTE...	SET	114	0.094518	0.007664	0.070861	0.091136	REACTOME_RESOLUTION_OF_SISTER_CHROMATID_COHESION
MORI_PLASMA_CELL_UP	SET	46	0.15831	0.0081703	0.11888	0.091491	MORI_PLASMA_CELL_UP
FOSTER_TOLERANT_MACROPHAGE_UP	SET	155	0.083863	0.0079197	0.062995	0.091562	FOSTER_TOLERANT_MACROPHAGE_UP
WATANABE_ULCERATIVE_COLITIS_...1	SET	14	0.29671	0.0084558	0.22353	0.092196	WATANABE_ULCERATIVE_COLITIS_WITH_CANCER_DN
VALK_AML_WITH_11Q23_REARRANG...	SET	17	0.26685	0.0083793	0.20116	0.092341	VALK_AML_WITH_11Q23_REARRANGED
BIOCARTA_EFP_PATHWAY	SET	14	0.23334	0.0066499	0.17661	0.093216	BIOCARTA_EFP_PATHWAY
EPPERT_PROGENITOR	SET	131	0.094667	0.0082245	0.071713	0.093414	EPPERT_PROGENITOR
CHESLER_BRAIN_HIGHEST_EXPRES...	SET	34	0.17088	0.0075845	0.12965	0.093766	CHESLER_BRAIN_HIGHEST_EXPRESSION
LI_ADIPOGENESIS_BY_ACTIVATED...	SET	16	0.24528	0.0074724	0.18629	0.093984	LI_ADIPOGENESIS_BY_ACTIVATED_PPARG
MATZUK_POSTIMPLANTATION_AND_...	SET	12	0.32033	0.0084521	0.24329	0.093987	MATZUK_POSTIMPLANTATION_AND_POSTPARTUM
REACTOME_RNA_POLYMERASE_I_TR...1	SET	82	0.12039	0.0082872	0.091451	0.094015	REACTOME_RNA_POLYMERASE_I_TRANSCRIPTION
XU_RESPONSE_TO_TRETINOIN_DN	SET	10	0.35372	0.0085205	0.26888	0.094174	XU_RESPONSE_TO_TRETINOIN_DN
OSWALD_HEMATOPOIETIC_STEM_CE...2	SET	204	0.074489	0.0080585	0.056624	0.09418	OSWALD_HEMATOPOIETIC_STEM_CELL_IN_COLLAGEN_GEL_UP
MODY_HIPPOCAMPUS_NEONATAL	SET	29	0.19986	0.0081939	0.15201	0.094295	MODY_HIPPOCAMPUS_NEONATAL
ASTIER_INTEGRIN_SIGNALING	SET	50	0.15419	0.0082956	0.11735	0.09445	ASTIER_INTEGRIN_SIGNALING
LUI_THYROID_CANCER_CLUSTER_5	SET	14	0.27195	0.0077502	0.20732	0.09481	LUI_THYROID_CANCER_CLUSTER_5
RIGGINS_TAMOXIFEN_RESISTANCE...2	SET	54	0.14553	0.0081357	0.11096	0.09484	RIGGINS_TAMOXIFEN_RESISTANCE_UP
MARIADASON_REGULATED_BY_HIST...2	SET	54	0.13956	0.0078019	0.10646	0.094959	MARIADASON_REGULATED_BY_HISTONE_ACETYLATION_UP
RICKMAN_HEAD_AND_NECK_CANCER...3	SET	102	0.099161	0.0076082	0.075657	0.094994	RICKMAN_HEAD_AND_NECK_CANCER_C
REACTOME_GENERIC_TRANSCRIPTI...	SET	1096	0.03302	0.0080602	0.025212	0.095159	REACTOME_GENERIC_TRANSCRIPTION_PATHWAY
SESTO_RESPONSE_TO_UV_C1	SET	69	0.11477	0.0072496	0.087722	0.095391	SESTO_RESPONSE_TO_UV_C1
REACTOME_FREE_FATTY_ACID_REC...	SET	3	0.55641	0.0073426	0.42763	0.096618	REACTOME_FREE_FATTY_ACID_RECEPTORS
REICHERT_MITOSIS_LIN9_TARGETS	SET	25	0.19149	0.0072901	0.14726	0.096756	REICHERT_MITOSIS_LIN9_TARGETS
DOANE_BREAST_CANCER_CLASSES_...2	SET	64	0.12637	0.0076886	0.097213	0.096829	DOANE_BREAST_CANCER_CLASSES_UP
REACTOME_MHC_CLASS_II_ANTIGE...	SET	114	0.094662	0.0076757	0.072884	0.097017	REACTOME_MHC_CLASS_II_ANTIGEN_PRESENTATION
REACTOME_APC_CDC20_MEDIATED_...	SET	24	0.20823	0.0077676	0.1606	0.097391	REACTOME_APC_CDC20_MEDIATED_DEGRADATION_OF_NEK2A
GENTLES_LEUKEMIC_STEM_CELL_DN	SET	17	0.22804	0.0071605	0.17587	0.097398	GENTLES_LEUKEMIC_STEM_CELL_DN
SAMOLS_TARGETS_OF_KHSV_MIRNA...2	SET	8	0.35455	0.0076394	0.27385	0.097722	SAMOLS_TARGETS_OF_KHSV_MIRNAS_UP
PID_HDAC_CLASSI_PATHWAY	SET	61	0.12358	0.0073414	0.095558	0.09797	PID_HDAC_CLASSI_PATHWAY
NUNODA_RESPONSE_TO_DASATINIB...1	SET	12	0.27783	0.0073308	0.21483	0.097975	NUNODA_RESPONSE_TO_DASATINIB_IMATINIB_DN
CHOI_ATL_ACUTE_STAGE	SET	4	0.42317	0.006448	0.32752	0.098184	CHOI_ATL_ACUTE_STAGE
GARCIA_TARGETS_OF_FLI1_AND_D...2	SET	46	0.13565	0.0070011	0.10508	0.098369	GARCIA_TARGETS_OF_FLI1_AND_DAX1_UP
KHETCHOUMIAN_TRIM24_TARGETS_...2	SET	43	0.15585	0.0077776	0.12074	0.098398	KHETCHOUMIAN_TRIM24_TARGETS_UP
AMIT_EGF_RESPONSE_40_MCF10A	SET	13	0.3196	0.0087771	0.24787	0.098641	AMIT_EGF_RESPONSE_40_MCF10A
BIOCARTA_NUCLEARRS_PATHWAY	SET	33	0.17486	0.0076465	0.13565	0.0987	BIOCARTA_NUCLEARRS_PATHWAY
REACTOME_RNA_POLYMERASE_II_T...3	SET	40	0.14922	0.0071829	0.11589	0.09894	REACTOME_RNA_POLYMERASE_II_TRANSCRIPTION_PRE_INITIATION_AND_PROMOTER_OPENING
ELVIDGE_HYPOXIA_DN	SET	133	0.085222	0.0074598	0.066201	0.099001	ELVIDGE_HYPOXIA_DN
SENGUPTA_NASOPHARYNGEAL_CARC...1	SET	322	0.056212	0.0076136	0.043668	0.099011	SENGUPTA_NASOPHARYNGEAL_CARCINOMA_DN
REACTOME_TRANSCRIPTION_OF_TH...	SET	62	0.12126	0.0072621	0.094224	0.099071	REACTOME_TRANSCRIPTION_OF_THE_HIV_GENOME
MASSARWEH_TAMOXIFEN_RESISTAN...2	SET	529	0.044787	0.0077276	0.034806	0.099094	MASSARWEH_TAMOXIFEN_RESISTANCE_UP
JIANG_TIP30_TARGETS_DN	SET	22	0.21099	0.0075357	0.164	0.099138	JIANG_TIP30_TARGETS_DN
MIKI_COEXPRESSED_WITH_CYP19A1	SET	7	0.34073	0.0068675	0.26514	0.099389	MIKI_COEXPRESSED_WITH_CYP19A1
RODRIGUES_THYROID_CARCINOMA_...6	SET	13	0.25843	0.0070972	0.20132	0.099634	RODRIGUES_THYROID_CARCINOMA_UP
GUTIERREZ_WALDENSTROEMS_MACR...1	SET	9	0.34828	0.0079592	0.27132	0.099646	GUTIERREZ_WALDENSTROEMS_MACROGLOBULINEMIA_1_DN
REACTOME_RNA_POLYMERASE_III_...3	SET	27	0.18716	0.0074042	0.14589	0.099788	REACTOME_RNA_POLYMERASE_III_TRANSCRIPTION_INITIATION_FROM_TYPE_1_PROMOTER
KEGG_AMYOTROPHIC_LATERAL_SCL...	SET	51	0.14163	0.0076954	0.11043	0.099836	KEGG_AMYOTROPHIC_LATERAL_SCLEROSIS_ALS
REACTOME_CIRCADIAN_CLOCK	SET	68	0.12466	0.0078173	0.097199	0.099841	REACTOME_CIRCADIAN_CLOCK
BENPORATH_CYCLING_GENES	SET	597	0.040827	0.0074681	0.031835	0.099849	BENPORATH_CYCLING_GENES
REACTOME_METABOLISM_OF_INGES...	SET	8	0.4016	0.0086532	0.31324	0.099913	REACTOME_METABOLISM_OF_INGESTED_SEMET_SEC_MESEC_INTO_H2SE
LI_WILMS_TUMOR	SET	23	0.221	0.0080704	0.17266	0.10029	LI_WILMS_TUMOR
GAUSSMANN_MLL_AF4_FUSION_TAR...2	SET	168	0.081446	0.0080044	0.063664	0.1004	GAUSSMANN_MLL_AF4_FUSION_TARGETS_A_UP
RAMJAUN_APOPTOSIS_BY_TGFB1_V...1	SET	7	0.35749	0.0072054	0.27949	0.10045	RAMJAUN_APOPTOSIS_BY_TGFB1_VIA_MAPK1_DN
WAKABAYASHI_ADIPOGENESIS_PPA...4	SET	784	0.036348	0.0075763	0.028526	0.10131	WAKABAYASHI_ADIPOGENESIS_PPARG_RXRA_BOUND_8D
REACTOME_DUAL_INCISION_IN_TC...	SET	58	0.12117	0.0070197	0.095306	0.1018	REACTOME_DUAL_INCISION_IN_TC_NER
REACTOME_REGULATION_OF_GENE_...3	SET	8	0.40571	0.0087417	0.3192	0.10187	REACTOME_REGULATION_OF_GENE_EXPRESSION_IN_EARLY_PANCREATIC_PRECURSOR_CELLS
SENGUPTA_NASOPHARYNGEAL_CARC...2	SET	285	0.059613	0.0076046	0.04691	0.10191	SENGUPTA_NASOPHARYNGEAL_CARCINOMA_UP
WONG_ENDOMETRIAL_CANCER_LATE	SET	5	0.40858	0.0069603	0.32151	0.10191	WONG_ENDOMETRIAL_CANCER_LATE
HOLLERN_SOLID_NODULAR_BREAST...1	SET	29	0.19753	0.0080984	0.1556	0.10214	HOLLERN_SOLID_NODULAR_BREAST_TUMOR_DN
KEGG_LEUKOCYTE_TRANSENDOTHEL...	SET	106	0.098204	0.0076802	0.077406	0.10229	KEGG_LEUKOCYTE_TRANSENDOTHELIAL_MIGRATION
GHANDHI_DIRECT_IRRADIATION_UP	SET	97	0.10696	0.0080038	0.084427	0.10261	GHANDHI_DIRECT_IRRADIATION_UP
MORI_SMALL_PRE_BII_LYMPHOCYT...1	SET	67	0.1288	0.0080178	0.10167	0.10262	MORI_SMALL_PRE_BII_LYMPHOCYTE_DN
HAHTOLA_MYCOSIS_FUNGOIDES_CD...2	SET	57	0.1375	0.007897	0.10862	0.10278	HAHTOLA_MYCOSIS_FUNGOIDES_CD4_UP
REACTOME_CARBOXYTERMINAL_POS...	SET	38	0.16294	0.0076447	0.12871	0.10279	REACTOME_CARBOXYTERMINAL_POST_TRANSLATIONAL_MODIFICATIONS_OF_TUBULIN
REACTOME_RNA_POLYMERASE_III_...1	SET	17	0.25425	0.0079836	0.20087	0.10282	REACTOME_RNA_POLYMERASE_III_CHAIN_ELONGATION
HOEBEKE_LYMPHOID_STEM_CELL_DN	SET	75	0.11265	0.0074172	0.089032	0.1029	HOEBEKE_LYMPHOID_STEM_CELL_DN
LENAOUR_DENDRITIC_CELL_MATUR...1	SET	116	0.095002	0.0077701	0.075167	0.10315	LENAOUR_DENDRITIC_CELL_MATURATION_DN
REACTOME_SIGNALING_BY_NOTCH1...1	SET	13	0.26269	0.007214	0.20795	0.10326	REACTOME_SIGNALING_BY_NOTCH1_HD_DOMAIN_MUTANTS_IN_CANCER
ZHANG_BREAST_CANCER_PROGENIT...2	SET	394	0.051287	0.0076676	0.040616	0.10335	ZHANG_BREAST_CANCER_PROGENITORS_UP
BROWNE_HCMV_INFECTION_20HR_UP	SET	218	0.068784	0.0076893	0.054521	0.10355	BROWNE_HCMV_INFECTION_20HR_UP
KORKOLA_CHORIOCARCINOMA_DN	SET	11	0.27929	0.0070557	0.22144	0.10362	KORKOLA_CHORIOCARCINOMA_DN
REACTOME_INTERACTION_WITH_CU...	SET	10	0.35634	0.0085837	0.28269	0.10374	REACTOME_INTERACTION_WITH_CUMULUS_CELLS_AND_THE_ZONA_PELLUCIDA
REACTOME_CYCLIN_A_B1_B2_ASSO...	SET	23	0.18856	0.0068859	0.14961	0.10378	REACTOME_CYCLIN_A_B1_B2_ASSOCIATED_EVENTS_DURING_G2_M_TRANSITION
REACTOME_COHESIN_LOADING_ONT...	SET	8	0.32517	0.0070062	0.25883	0.10451	REACTOME_COHESIN_LOADING_ONTO_CHROMATIN
HOLLERN_MICROACINAR_BREAST_T...2	SET	42	0.16452	0.0081144	0.13107	0.1047	HOLLERN_MICROACINAR_BREAST_TUMOR_UP
REACTOME_FOXO_MEDIATED_TRANS...3	SET	14	0.27734	0.0079038	0.22103	0.1048	REACTOME_FOXO_MEDIATED_TRANSCRIPTION_OF_CELL_DEATH_GENES
POMEROY_MEDULLOBLASTOMA_DESM...1	SET	53	0.13661	0.0075663	0.10889	0.10483	POMEROY_MEDULLOBLASTOMA_DESMOPLASIC_VS_CLASSIC_DN
SMIRNOV_CIRCULATING_ENDOTHEL...2	SET	145	0.084697	0.0077383	0.067516	0.10485	SMIRNOV_CIRCULATING_ENDOTHELIOCYTES_IN_CANCER_UP
LIU_IL13_MEMORY_MODEL_UP	SET	15	0.2417	0.0071297	0.1928	0.10499	LIU_IL13_MEMORY_MODEL_UP
MOOTHA_GLYCOGEN_METABOLISM	SET	18	0.22335	0.0072165	0.17835	0.10524	MOOTHA_GLYCOGEN_METABOLISM
BENPORATH_SUZ12_TARGETS	SET	863	0.037171	0.0081092	0.029749	0.10576	BENPORATH_SUZ12_TARGETS
REACTOME_PHOSPHORYLATION_OF_...2	SET	5	0.39553	0.0067381	0.31664	0.10582	REACTOME_PHOSPHORYLATION_OF_EMI1
REACTOME_ACTIVATION_OF_NF_KA...	SET	60	0.12418	0.0073164	0.099428	0.10585	REACTOME_ACTIVATION_OF_NF_KAPPAB_IN_B_CELLS
NIKOLSKY_BREAST_CANCER_21Q22...	SET	15	0.38462	0.011345	0.30814	0.10599	NIKOLSKY_BREAST_CANCER_21Q22_AMPLICON
WANG_LSD1_TARGETS_DN	SET	31	0.17699	0.0075021	0.14217	0.10658	WANG_LSD1_TARGETS_DN
BIOCARTA_AMI_PATHWAY	SET	18	0.23162	0.0074838	0.18622	0.10679	BIOCARTA_AMI_PATHWAY
DELPUECH_FOXO3_TARGETS_DN	SET	36	0.17535	0.0080082	0.14098	0.1068	DELPUECH_FOXO3_TARGETS_DN
TURASHVILI_BREAST_DUCTAL_CAR...4	SET	73	0.11289	0.0073339	0.090815	0.10692	TURASHVILI_BREAST_DUCTAL_CARCINOMA_VS_LOBULAR_NORMAL_UP
REACTOME_MECP2_REGULATES_TRA...2	SET	7	0.37242	0.0075063	0.29968	0.10699	REACTOME_MECP2_REGULATES_TRANSCRIPTION_OF_NEURONAL_LIGANDS
DAVIES_MULTIPLE_MYELOMA_VS_M...2	SET	13	0.25663	0.0070476	0.20681	0.10733	DAVIES_MULTIPLE_MYELOMA_VS_MGUS_UP
TSUTSUMI_FBXW8_TARGETS	SET	9	0.32874	0.0075128	0.26493	0.10734	TSUTSUMI_FBXW8_TARGETS
MCLACHLAN_DENTAL_CARIES_DN	SET	66	0.12821	0.0079211	0.10337	0.10744	MCLACHLAN_DENTAL_CARIES_DN
KANNAN_TP53_TARGETS_DN	SET	21	0.21037	0.0073412	0.17005	0.10803	KANNAN_TP53_TARGETS_DN
REACTOME_RNA_POLYMERASE_I_PR...	SET	63	0.13048	0.0078766	0.10547	0.10804	REACTOME_RNA_POLYMERASE_I_PROMOTER_ESCAPE
PECE_MAMMARY_STEM_CELL_DN	SET	123	0.086419	0.0072767	0.069877	0.1081	PECE_MAMMARY_STEM_CELL_DN
CAFFAREL_RESPONSE_TO_THC_8HR...3	SET	11	0.26338	0.006654	0.21356	0.10874	CAFFAREL_RESPONSE_TO_THC_8HR_5_DN
KAYO_CALORIE_RESTRICTION_MUS...2	SET	87	0.098544	0.0069859	0.07995	0.10888	KAYO_CALORIE_RESTRICTION_MUSCLE_UP
REACTOME_G1_S_SPECIFIC_TRANS...	SET	27	0.17059	0.0067487	0.1385	0.10904	REACTOME_G1_S_SPECIFIC_TRANSCRIPTION
KEGG_VASOPRESSIN_REGULATED_W...	SET	42	0.15679	0.007733	0.12741	0.10925	KEGG_VASOPRESSIN_REGULATED_WATER_REABSORPTION
BIOCARTA_ALK_PATHWAY	SET	35	0.15069	0.0067861	0.12247	0.10928	BIOCARTA_ALK_PATHWAY
MARIADASON_RESPONSE_TO_CURCU...2	SET	11	0.29223	0.0073826	0.23761	0.10939	MARIADASON_RESPONSE_TO_CURCUMIN_SULINDAC_7
BIOCARTA_GCR_PATHWAY	SET	17	0.21647	0.0067975	0.1761	0.10949	BIOCARTA_GCR_PATHWAY
REACTOME_MAP3K8_TPL2_DEPENDE...	SET	14	0.29209	0.0083241	0.2376	0.10949	REACTOME_MAP3K8_TPL2_DEPENDENT_MAPK1_3_ACTIVATION
REACTOME_RAB_GEFS_EXCHANGE_G...	SET	80	0.10247	0.0069675	0.083369	0.10952	REACTOME_RAB_GEFS_EXCHANGE_GTP_FOR_GDP_ON_RABS
LY_AGING_OLD_DN	SET	52	0.12173	0.0066784	0.09908	0.10962	LY_AGING_OLD_DN
YAO_TEMPORAL_RESPONSE_TO_PRO...2	SET	59	0.13374	0.0078141	0.10889	0.10969	YAO_TEMPORAL_RESPONSE_TO_PROGESTERONE_CLUSTER_1
CHEN_HOXA5_TARGETS_6HR_UP	SET	8	0.29192	0.0062899	0.23777	0.10978	CHEN_HOXA5_TARGETS_6HR_UP
KYNG_ENVIRONMENTAL_STRESS_RE...3	SET	33	0.16987	0.0074283	0.13838	0.10982	KYNG_ENVIRONMENTAL_STRESS_RESPONSE_NOT_BY_4NQO_IN_WS
LOPEZ_MESOTHELIOMA_SURVIVAL_...2	SET	13	0.24544	0.0067405	0.20002	0.1099	LOPEZ_MESOTHELIOMA_SURVIVAL_OVERALL_DN
SCHAEFFER_PROSTATE_DEVELOPME...5	SET	428	0.046367	0.0072177	0.037799	0.10998	SCHAEFFER_PROSTATE_DEVELOPMENT_6HR_DN
PYEON_CANCER_HEAD_AND_NECK_V...2	SET	162	0.0754	0.0072779	0.061555	0.11031	PYEON_CANCER_HEAD_AND_NECK_VS_CERVICAL_UP
BIOCARTA_EXTRINSIC_PATHWAY	SET	13	0.27817	0.0076392	0.22721	0.11043	BIOCARTA_EXTRINSIC_PATHWAY
KEGG_SPHINGOLIPID_METABOLISM	SET	36	0.15525	0.0070904	0.1272	0.11114	KEGG_SPHINGOLIPID_METABOLISM
JISON_SICKLE_CELL_DISEASE_UP	SET	160	0.07436	0.0071336	0.060958	0.11127	JISON_SICKLE_CELL_DISEASE_UP
SHEN_SMARCA2_TARGETS_UP	SET	401	0.048303	0.007284	0.039636	0.11149	SHEN_SMARCA2_TARGETS_UP
KORKOLA_SEMINOMA_DN	SET	11	0.27472	0.0069403	0.22559	0.11167	KORKOLA_SEMINOMA_DN
MODY_HIPPOCAMPUS_POSTNATAL	SET	52	0.13264	0.0072772	0.10966	0.11322	MODY_HIPPOCAMPUS_POSTNATAL
GRADE_COLON_AND_RECTAL_CANCE...1	SET	94	0.09548	0.0070343	0.079002	0.11342	GRADE_COLON_AND_RECTAL_CANCER_DN
REACTOME_EICOSANOIDS	SET	12	0.32404	0.0085502	0.26814	0.11344	REACTOME_EICOSANOIDS
REACTOME_POLO_LIKE_KINASE_ME...	SET	15	0.24978	0.0073681	0.20685	0.11362	REACTOME_POLO_LIKE_KINASE_MEDIATED_EVENTS
FAELT_B_CLL_WITH_VH_REARRANG...1	SET	43	0.14672	0.0073217	0.12157	0.11376	FAELT_B_CLL_WITH_VH_REARRANGEMENTS_DN
REACTOME_GLYCOGEN_SYNTHESIS	SET	14	0.26066	0.0074283	0.21601	0.11378	REACTOME_GLYCOGEN_SYNTHESIS
HORIUCHI_WTAP_TARGETS_DN	SET	284	0.055802	0.0071061	0.046271	0.11392	HORIUCHI_WTAP_TARGETS_DN
BIOCARTA_TNFR2_PATHWAY	SET	16	0.25703	0.0078301	0.21317	0.11397	BIOCARTA_TNFR2_PATHWAY
ISHIDA_TARGETS_OF_SYT_SSX_FU...	SET	6	0.335	0.0062514	0.27788	0.11401	ISHIDA_TARGETS_OF_SYT_SSX_FUSIONS
GU_PDEF_TARGETS_UP	SET	65	0.12754	0.0078201	0.10581	0.11403	GU_PDEF_TARGETS_UP
BOYAULT_LIVER_CANCER_SUBCLAS...10	SET	51	0.13328	0.0072415	0.1107	0.11431	BOYAULT_LIVER_CANCER_SUBCLASS_G3_DN
BIOCARTA_G1_PATHWAY	SET	28	0.16134	0.0064997	0.13405	0.11438	BIOCARTA_G1_PATHWAY
RAHMAN_TP53_TARGETS_PHOSPHOR...	SET	19	0.21023	0.0069784	0.17472	0.11445	RAHMAN_TP53_TARGETS_PHOSPHORYLATED
CHIANG_LIVER_CANCER_SUBCLASS...8	SET	163	0.075623	0.0073218	0.062892	0.11461	CHIANG_LIVER_CANCER_SUBCLASS_PROLIFERATION_UP
REACTOME_REPRODUCTION	SET	112	0.089151	0.0071656	0.07415	0.11463	REACTOME_REPRODUCTION
ZHAN_MULTIPLE_MYELOMA_MF_UP	SET	40	0.16598	0.0079896	0.13807	0.11465	ZHAN_MULTIPLE_MYELOMA_MF_UP
SHETH_LIVER_CANCER_VS_TXNIP_...2	SET	153	0.076644	0.0071915	0.063845	0.11499	SHETH_LIVER_CANCER_VS_TXNIP_LOSS_PAM2
MORI_MATURE_B_LYMPHOCYTE_DN	SET	68	0.11371	0.0071308	0.09476	0.11508	MORI_MATURE_B_LYMPHOCYTE_DN
DACOSTA_LOW_DOSE_UV_RESPONSE...1	SET	7	0.28924	0.0058299	0.24112	0.11516	DACOSTA_LOW_DOSE_UV_RESPONSE_VIA_ERCC3_XPCS_DN
BORCZUK_MALIGNANT_MESOTHELIO...2	SET	273	0.054646	0.006825	0.04559	0.11534	BORCZUK_MALIGNANT_MESOTHELIOMA_UP
REACTOME_ATTACHMENT_OF_GPI_A...	SET	6	0.30332	0.0056603	0.25309	0.11537	REACTOME_ATTACHMENT_OF_GPI_ANCHOR_TO_UPAR
YAO_TEMPORAL_RESPONSE_TO_PRO...17	SET	46	0.14147	0.0073011	0.11805	0.1154	YAO_TEMPORAL_RESPONSE_TO_PROGESTERONE_CLUSTER_8
REACTOME_IMPORT_OF_PALMITOYL...	SET	12	0.30567	0.0080654	0.25518	0.1155	REACTOME_IMPORT_OF_PALMITOYL_COA_INTO_THE_MITOCHONDRIAL_MATRIX
BREDEMEYER_RAG_SIGNALING_VIA...2	SET	47	0.14726	0.007682	0.12295	0.11553	BREDEMEYER_RAG_SIGNALING_VIA_ATM_NOT_VIA_NFKB_UP
BIOCARTA_CPSF_PATHWAY	SET	9	0.36149	0.0082611	0.30182	0.11553	BIOCARTA_CPSF_PATHWAY
BIOCARTA_RHO_PATHWAY	SET	18	0.20259	0.0065459	0.16942	0.11589	BIOCARTA_RHO_PATHWAY
ELLWOOD_MYC_TARGETS_DN	SET	39	0.14282	0.0067885	0.11947	0.11596	ELLWOOD_MYC_TARGETS_DN
WEBER_METHYLATED_ICP_IN_FIBR...	SET	22	0.18909	0.0067535	0.15823	0.11605	WEBER_METHYLATED_ICP_IN_FIBROBLAST
XU_GH1_EXOGENOUS_TARGETS_UP	SET	50	0.12667	0.006815	0.10627	0.11664	XU_GH1_EXOGENOUS_TARGETS_UP
ZHONG_SECRETOME_OF_LUNG_CANC...3	SET	69	0.11106	0.0070151	0.093178	0.11666	ZHONG_SECRETOME_OF_LUNG_CANCER_AND_MACROPHAGE
REACTOME_HIV_ELONGATION_ARRE...	SET	31	0.15432	0.0065409	0.12948	0.11667	REACTOME_HIV_ELONGATION_ARREST_AND_RECOVERY
REACTOME_ELEVATION_OF_CYTOSO...	SET	16	0.23402	0.0071293	0.19654	0.11689	REACTOME_ELEVATION_OF_CYTOSOLIC_CA2PLUS_LEVELS
KAMIKUBO_MYELOID_CEBPA_NETWO...	SET	27	0.20082	0.0079449	0.16879	0.11707	KAMIKUBO_MYELOID_CEBPA_NETWORK
KUNINGER_IGF1_VS_PDGFB_TARGE...1	SET	39	0.15807	0.0075133	0.13289	0.11714	KUNINGER_IGF1_VS_PDGFB_TARGETS_DN
KEGG_MISMATCH_REPAIR	SET	22	0.17806	0.0063596	0.14971	0.11716	KEGG_MISMATCH_REPAIR
BROWN_MYELOID_CELL_DEVELOPME...2	SET	148	0.08019	0.0074013	0.067448	0.11725	BROWN_MYELOID_CELL_DEVELOPMENT_UP
WOOD_EBV_EBNA1_TARGETS_UP	SET	103	0.091993	0.0070926	0.07742	0.11738	WOOD_EBV_EBNA1_TARGETS_UP
CHEN_HOXA5_TARGETS_9HR_DN	SET	38	0.14962	0.0070197	0.12598	0.1175	CHEN_HOXA5_TARGETS_9HR_DN
SIMBULAN_UV_RESPONSE_NORMAL_...2	SET	7	0.41165	0.008297	0.34681	0.11763	SIMBULAN_UV_RESPONSE_NORMAL_UP
BOYLAN_MULTIPLE_MYELOMA_PCA3...2	SET	73	0.11865	0.0077078	0.10016	0.11811	BOYLAN_MULTIPLE_MYELOMA_PCA3_UP
HO_LIVER_CANCER_VASCULAR_INV...	SET	12	0.28794	0.0075976	0.24325	0.11827	HO_LIVER_CANCER_VASCULAR_INVASION
BRUINS_UVC_RESPONSE_VIA_TP53...2	SET	485	0.042559	0.0070404	0.035959	0.11831	BRUINS_UVC_RESPONSE_VIA_TP53_GROUP_B
DIAZ_CHRONIC_MEYLOGENOUS_LEU...2	SET	1291	0.02646	0.0069674	0.022361	0.11835	DIAZ_CHRONIC_MEYLOGENOUS_LEUKEMIA_UP
SANSOM_APC_TARGETS_UP	SET	117	0.086722	0.0071232	0.073372	0.11862	SANSOM_APC_TARGETS_UP
REACTOME_POST_TRANSLATIONAL_...2	SET	1267	0.026773	0.0069892	0.022688	0.119	REACTOME_POST_TRANSLATIONAL_PROTEIN_MODIFICATION
GENTILE_UV_RESPONSE_CLUSTER_...1	SET	15	0.26555	0.0078331	0.22507	0.11904	GENTILE_UV_RESPONSE_CLUSTER_D1
LEE_AGING_NEOCORTEX_DN	SET	58	0.11793	0.0068318	0.1	0.11916	LEE_AGING_NEOCORTEX_DN
PID_THROMBIN_PAR4_PATHWAY	SET	14	0.2337	0.0066602	0.19829	0.11928	PID_THROMBIN_PAR4_PATHWAY
NATSUME_RESPONSE_TO_INTERFER...2	SET	66	0.11602	0.0071683	0.098627	0.11973	NATSUME_RESPONSE_TO_INTERFERON_BETA_UP
CHEN_HOXA5_TARGETS_9HR_UP	SET	209	0.064371	0.0070477	0.054752	0.11987	CHEN_HOXA5_TARGETS_9HR_UP
REACTOME_UPTAKE_AND_ACTIONS_...	SET	28	0.17056	0.0068713	0.14517	0.12002	REACTOME_UPTAKE_AND_ACTIONS_OF_BACTERIAL_TOXINS
REACTOME_GLYCOGEN_BREAKDOWN_...	SET	12	0.29893	0.0078875	0.25466	0.12024	REACTOME_GLYCOGEN_BREAKDOWN_GLYCOGENOLYSIS
MYLLYKANGAS_AMPLIFICATION_HO...5	SET	5	0.37553	0.0063973	0.32002	0.12032	MYLLYKANGAS_AMPLIFICATION_HOT_SPOT_18
GROSS_HYPOXIA_VIA_ELK3_AND_H...1	SET	92	0.08863	0.0064602	0.07556	0.12041	GROSS_HYPOXIA_VIA_ELK3_AND_HIF1A_DN
RAMALHO_STEMNESS_UP	SET	185	0.06113	0.0063013	0.052136	0.12051	RAMALHO_STEMNESS_UP
REACTOME_CALNEXIN_CALRETICUL...	SET	24	0.17666	0.0065897	0.15075	0.12064	REACTOME_CALNEXIN_CALRETICULIN_CYCLE
REACTOME_ACROSOME_REACTION_A...	SET	5	0.3553	0.0060528	0.3032	0.12064	REACTOME_ACROSOME_REACTION_AND_SPERM:OOCYTE_MEMBRANE_BINDING
BIOCARTA_LECTIN_PATHWAY	SET	10	0.28884	0.0069576	0.24659	0.12075	BIOCARTA_LECTIN_PATHWAY
MCCLUNG_COCAINE_REWARD_5D	SET	71	0.10386	0.0066543	0.088747	0.12096	MCCLUNG_COCAINE_REWARD_5D
REACTOME_FATTY_ACID_METABOLI...	SET	166	0.068037	0.006647	0.058198	0.1212	REACTOME_FATTY_ACID_METABOLISM
SERVITJA_ISLET_HNF1A_TARGETS...1	SET	96	0.09624	0.0071649	0.082343	0.12126	SERVITJA_ISLET_HNF1A_TARGETS_DN
REACTOME_TETRAHYDROBIOPTERIN...	SET	8	0.30493	0.0065701	0.26106	0.12141	REACTOME_TETRAHYDROBIOPTERIN_BH4_SYNTHESIS_RECYCLING_SALVAGE_AND_REGULATION
REACTOME_GLYCOGEN_METABOLISM	SET	23	0.20092	0.0073372	0.17213	0.12156	REACTOME_GLYCOGEN_METABOLISM
WU_ALZHEIMER_DISEASE_UP	SET	10	0.29444	0.0070926	0.25228	0.12159	WU_ALZHEIMER_DISEASE_UP
SONG_TARGETS_OF_IE86_CMV_PRO...	SET	51	0.12027	0.0065349	0.10329	0.12215	SONG_TARGETS_OF_IE86_CMV_PROTEIN
KIM_ALL_DISORDERS_DURATION_C...2	SET	9	0.36937	0.0084412	0.31724	0.12216	KIM_ALL_DISORDERS_DURATION_CORR_UP
REACTOME_DAG_AND_IP3_SIGNALI...	SET	39	0.16194	0.0076972	0.13913	0.12223	REACTOME_DAG_AND_IP3_SIGNALING
DANG_BOUND_BY_MYC	SET	952	0.028502	0.0065131	0.024517	0.12251	DANG_BOUND_BY_MYC
ALONSO_METASTASIS_EMT_UP	SET	31	0.17408	0.0073786	0.14978	0.12258	ALONSO_METASTASIS_EMT_UP
GRADE_COLON_VS_RECTAL_CANCER...2	SET	34	0.16895	0.007499	0.14538	0.1226	GRADE_COLON_VS_RECTAL_CANCER_UP
YAMAZAKI_TCEB3_TARGETS_DN	SET	176	0.070851	0.0071253	0.061027	0.12283	YAMAZAKI_TCEB3_TARGETS_DN
REACTOME_DISEASES_ASSOCIATED...2	SET	14	0.20984	0.0059802	0.18076	0.12285	REACTOME_DISEASES_ASSOCIATED_WITH_GLYCOSYLATION_PRECURSOR_BIOSYNTHESIS
MOROSETTI_FACIOSCAPULOHUMERA...1	SET	12	0.26486	0.0069885	0.22857	0.12329	MOROSETTI_FACIOSCAPULOHUMERAL_MUSCULAR_DISTROPHY_DN
SARTIPY_BLUNTED_BY_INSULIN_R...1	SET	18	0.22111	0.0071442	0.19118	0.12373	SARTIPY_BLUNTED_BY_INSULIN_RESISTANCE_DN
IIZUKA_LIVER_CANCER_PROGRESS...4	SET	25	0.20434	0.0077793	0.17694	0.12408	IIZUKA_LIVER_CANCER_PROGRESSION_G2_G3_UP
KORKOLA_EMBRYONAL_CARCINOMA_...1	SET	12	0.24866	0.006561	0.21543	0.12421	KORKOLA_EMBRYONAL_CARCINOMA_DN
BRUINS_UVC_RESPONSE_VIA_TP53...3	SET	84	0.1	0.0069665	0.086693	0.12436	BRUINS_UVC_RESPONSE_VIA_TP53_GROUP_C
WENG_POR_TARGETS_GLOBAL_UP	SET	17	0.19262	0.0060484	0.16745	0.12502	WENG_POR_TARGETS_GLOBAL_UP
PID_P73PATHWAY	SET	74	0.098877	0.0064671	0.086061	0.1253	PID_P73PATHWAY
BROWNE_HCMV_INFECTION_2HR_DN	SET	46	0.13456	0.0069447	0.1174	0.12586	BROWNE_HCMV_INFECTION_2HR_DN
NICK_RESPONSE_TO_PROC_TREATM...	SET	24	0.17544	0.0065445	0.15308	0.12589	NICK_RESPONSE_TO_PROC_TREATMENT_DN
JOHNSTONE_PARVB_TARGETS_3_UP	SET	392	0.045879	0.0068421	0.040046	0.12598	JOHNSTONE_PARVB_TARGETS_3_UP
SENESE_HDAC1_TARGETS_DN	SET	226	0.060438	0.0068775	0.052767	0.12604	SENESE_HDAC1_TARGETS_DN
REACTOME_DNA_STRAND_ELONGATI...	SET	30	0.14768	0.0061578	0.12894	0.12605	REACTOME_DNA_STRAND_ELONGATION
PID_REG_GR_PATHWAY	SET	75	0.099452	0.0065483	0.087007	0.12652	PID_REG_GR_PATHWAY
DELACROIX_RAR_BOUND_ES	SET	418	0.044439	0.0068383	0.038887	0.12658	DELACROIX_RAR_BOUND_ES
IWANAGA_CARCINOGENESIS_BY_KR...3	SET	168	0.064778	0.0063663	0.056726	0.12675	IWANAGA_CARCINOGENESIS_BY_KRAS_PTEN_UP
STARK_PREFRONTAL_CORTEX_22Q1...2	SET	180	0.067449	0.006859	0.059116	0.12695	STARK_PREFRONTAL_CORTEX_22Q11_DELETION_UP
PLASARI_TGFB1_TARGETS_1HR_DN	SET	4	0.53566	0.0081621	0.46959	0.12701	PLASARI_TGFB1_TARGETS_1HR_DN
WIELAND_UP_BY_HBV_INFECTION	SET	92	0.089498	0.0065235	0.078679	0.12767	WIELAND_UP_BY_HBV_INFECTION
NAGY_TFTC_COMPONENTS_HUMAN	SET	18	0.22426	0.0072458	0.19746	0.12804	NAGY_TFTC_COMPONENTS_HUMAN
ZHENG_IL22_SIGNALING_DN	SET	29	0.15688	0.0064318	0.13832	0.12837	ZHENG_IL22_SIGNALING_DN
MAGRANGEAS_MULTIPLE_MYELOMA_...3	SET	23	0.16509	0.0060287	0.14558	0.12841	MAGRANGEAS_MULTIPLE_MYELOMA_IGLL_VS_IGLK_DN
REACTOME_VLDL_ASSEMBLY	SET	5	0.4019	0.0068466	0.35458	0.12852	REACTOME_VLDL_ASSEMBLY
REACTOME_REDUCTION_OF_CYTOSO...	SET	11	0.30411	0.0076829	0.26832	0.12853	REACTOME_REDUCTION_OF_CYTOSOLIC_CAPLUSPLUS_LEVELS
ROETH_TERT_TARGETS_UP	SET	14	0.24046	0.0068527	0.21247	0.12888	ROETH_TERT_TARGETS_UP
REACTOME_ARACHIDONIC_ACID_ME...	SET	55	0.1163	0.0065612	0.10282	0.12903	REACTOME_ARACHIDONIC_ACID_METABOLISM
REACTOME_DNA_DAMAGE_BYPASS	SET	44	0.12804	0.0064634	0.11326	0.12913	REACTOME_DNA_DAMAGE_BYPASS
MYLLYKANGAS_AMPLIFICATION_HO...17	SET	7	0.32836	0.0066183	0.29052	0.12919	MYLLYKANGAS_AMPLIFICATION_HOT_SPOT_7
HERNANDEZ_ABERRANT_MITOSIS_B...3	SET	6	0.41481	0.0077407	0.36709	0.12925	HERNANDEZ_ABERRANT_MITOSIS_BY_DOCETACEL_4NM_DN
ODONNELL_TARGETS_OF_MYC_AND_...2	SET	72	0.11219	0.0072384	0.099538	0.12986	ODONNELL_TARGETS_OF_MYC_AND_TFRC_UP
REACTOME_BMAL1:CLOCK_NPAS2_A...	SET	26	0.18552	0.0072025	0.16479	0.13013	REACTOME_BMAL1:CLOCK_NPAS2_ACTIVATES_CIRCADIAN_GENE_EXPRESSION
REACTOME_TYSND1_CLEAVES_PERO...	SET	7	0.34171	0.0068873	0.30372	0.13028	REACTOME_TYSND1_CLEAVES_PEROXISOMAL_PROTEINS
MARKEY_RB1_CHRONIC_LOF_UP	SET	101	0.082236	0.0062788	0.07314	0.13044	MARKEY_RB1_CHRONIC_LOF_UP
GNATENKO_PLATELET_SIGNATURE	SET	34	0.15434	0.0068505	0.13778	0.13133	GNATENKO_PLATELET_SIGNATURE
REACTOME_ACTIVATION_OF_RAC1_...	SET	7	0.33407	0.0067333	0.2989	0.13186	REACTOME_ACTIVATION_OF_RAC1_DOWNSTREAM_OF_NMDARS
ISHIKAWA_STING_SIGNALING	SET	9	0.26892	0.0061456	0.24078	0.13204	ISHIKAWA_STING_SIGNALING
REACTOME_CARGO_CONCENTRATION...	SET	30	0.15861	0.0066137	0.14217	0.1323	REACTOME_CARGO_CONCENTRATION_IN_THE_ER
ZHOU_INFLAMMATORY_RESPONSE_F...2	SET	436	0.043976	0.0069076	0.03942	0.13231	ZHOU_INFLAMMATORY_RESPONSE_FIMA_UP
BIOCARTA_EIF2_PATHWAY	SET	9	0.33031	0.0075484	0.29618	0.13239	BIOCARTA_EIF2_PATHWAY
YAO_TEMPORAL_RESPONSE_TO_PRO...6	SET	146	0.068116	0.0062447	0.061098	0.13246	YAO_TEMPORAL_RESPONSE_TO_PROGESTERONE_CLUSTER_13
HOLLEMAN_DAUNORUBICIN_ALL_DN	SET	8	0.28722	0.0061886	0.25792	0.13273	HOLLEMAN_DAUNORUBICIN_ALL_DN
REACTOME_RET_SIGNALING	SET	40	0.13834	0.0066588	0.1244	0.13307	REACTOME_RET_SIGNALING
AMIT_SERUM_RESPONSE_20_MCF10A	SET	13	0.26713	0.007336	0.24037	0.13322	AMIT_SERUM_RESPONSE_20_MCF10A
BOYAULT_LIVER_CANCER_SUBCLAS...8	SET	10	0.26142	0.0062973	0.23526	0.13325	BOYAULT_LIVER_CANCER_SUBCLASS_G23_DN
DUTERTRE_ESTRADIOL_RESPONSE_...2	SET	305	0.048555	0.0064038	0.043702	0.13328	DUTERTRE_ESTRADIOL_RESPONSE_24HR_UP
DORN_ADENOVIRUS_INFECTION_12...2	SET	25	0.17069	0.0064981	0.15367	0.13335	DORN_ADENOVIRUS_INFECTION_12HR_UP
REACTOME_RNA_POLYMERASE_II_P...	SET	73	0.097332	0.006323	0.08766	0.13344	REACTOME_RNA_POLYMERASE_II_PRE_TRANSCRIPTION_EVENTS
GRESHOCK_CANCER_COPY_NUMBER_...	SET	314	0.048648	0.0065084	0.043842	0.13358	GRESHOCK_CANCER_COPY_NUMBER_UP
REACTOME_CELL_CYCLE	SET	576	0.035737	0.006425	0.032291	0.13422	REACTOME_CELL_CYCLE
REACTOME_CHK1_CHK2_CDS1_MEDI...	SET	11	0.30091	0.007602	0.27201	0.13432	REACTOME_CHK1_CHK2_CDS1_MEDIATED_INACTIVATION_OF_CYCLIN_B:CDK1_COMPLEX
RUAN_RESPONSE_TO_TROGLITAZON...2	SET	21	0.18795	0.0065588	0.17041	0.13504	RUAN_RESPONSE_TO_TROGLITAZONE_UP
SCHAEFFER_PROSTATE_DEVELOPME...6	SET	138	0.069975	0.0062384	0.063476	0.13515	SCHAEFFER_PROSTATE_DEVELOPMENT_6HR_UP
HEDVAT_ELF4_TARGETS_UP	SET	12	0.25131	0.006631	0.22815	0.13535	HEDVAT_ELF4_TARGETS_UP
FRASOR_TAMOXIFEN_RESPONSE_UP	SET	45	0.12822	0.0065451	0.11644	0.13543	FRASOR_TAMOXIFEN_RESPONSE_UP
JOHNSTONE_PARVB_TARGETS_2_UP	SET	127	0.072444	0.0061977	0.065877	0.13574	JOHNSTONE_PARVB_TARGETS_2_UP
LEE_LIVER_CANCER_DENA_UP	SET	52	0.11749	0.006446	0.10685	0.13575	LEE_LIVER_CANCER_DENA_UP
BIOCARTA_WNT_PATHWAY	SET	23	0.1654	0.0060401	0.15044	0.1358	BIOCARTA_WNT_PATHWAY
MAINA_VHL_TARGETS_UP	SET	9	0.31503	0.0071993	0.28663	0.13587	MAINA_VHL_TARGETS_UP
REACTOME_G_PROTEIN_MEDIATED_...	SET	52	0.13544	0.0074309	0.12325	0.13591	REACTOME_G_PROTEIN_MEDIATED_EVENTS
REACTOME_MEIOSIS	SET	88	0.092411	0.0065885	0.084182	0.13616	REACTOME_MEIOSIS
MCBRYAN_PUBERTAL_BREAST_6_7W...1	SET	71	0.10923	0.0069986	0.099565	0.13631	MCBRYAN_PUBERTAL_BREAST_6_7WK_DN
MARKS_HDAC_TARGETS_UP	SET	20	0.19257	0.0065582	0.17569	0.13653	MARKS_HDAC_TARGETS_UP
FEVR_CTNNB1_TARGETS_DN	SET	509	0.037297	0.0063161	0.034136	0.13729	FEVR_CTNNB1_TARGETS_DN
REACTOME_RHO_GTPASES_ACTIVAT...6	SET	18	0.22126	0.007149	0.20304	0.13793	REACTOME_RHO_GTPASES_ACTIVATE_PAKS
HOWLIN_CITED1_TARGETS_2_UP	SET	17	0.24622	0.0077317	0.2261	0.13808	HOWLIN_CITED1_TARGETS_2_UP
AMBROSINI_FLAVOPIRIDOL_TREAT...	SET	99	0.091038	0.0068821	0.083659	0.13826	AMBROSINI_FLAVOPIRIDOL_TREATMENT_TP53
REACTOME_LOSS_OF_FUNCTION_OF...	SET	7	0.36248	0.007306	0.33319	0.13833	REACTOME_LOSS_OF_FUNCTION_OF_TGFBR1_IN_CANCER
BIOCARTA_SRCRPTP_PATHWAY	SET	10	0.26389	0.0063567	0.24292	0.13868	BIOCARTA_SRCRPTP_PATHWAY
KYNG_DNA_DAMAGE_UP	SET	191	0.062018	0.0064945	0.057129	0.13884	KYNG_DNA_DAMAGE_UP
KEGG_NUCLEOTIDE_EXCISION_REP...	SET	38	0.12698	0.0059577	0.11702	0.13894	KEGG_NUCLEOTIDE_EXCISION_REPAIR
GARGALOVIC_RESPONSE_TO_OXIDI...8	SET	26	0.17675	0.0068619	0.16296	0.13906	GARGALOVIC_RESPONSE_TO_OXIDIZED_PHOSPHOLIPIDS_GREEN_UP
FURUKAWA_DUSP6_TARGETS_PCI35...1	SET	68	0.10491	0.0065787	0.096731	0.13907	FURUKAWA_DUSP6_TARGETS_PCI35_DN
KORKOLA_TERATOMA	SET	37	0.13564	0.0062799	0.12507	0.13909	KORKOLA_TERATOMA
WINTER_HYPOXIA_METAGENE	SET	211	0.060318	0.006635	0.055623	0.1391	WINTER_HYPOXIA_METAGENE
GRATIAS_RETINOBLASTOMA_16Q24	SET	18	0.22223	0.0071804	0.20507	0.13926	GRATIAS_RETINOBLASTOMA_16Q24
YAN_ESCAPE_FROM_ANOIKIS	SET	21	0.19443	0.0067848	0.17944	0.1393	YAN_ESCAPE_FROM_ANOIKIS
REACTOME_TRANSCRIPTIONAL_REG...5	SET	88	0.091542	0.0065265	0.084488	0.13931	REACTOME_TRANSCRIPTIONAL_REGULATION_BY_RUNX3
MOOTHA_GLYCOLYSIS	SET	17	0.21078	0.0066187	0.195	0.13988	MOOTHA_GLYCOLYSIS
WHITFIELD_CELL_CYCLE_S	SET	139	0.071615	0.0064075	0.066325	0.14013	WHITFIELD_CELL_CYCLE_S
RODRIGUES_DCC_TARGETS_DN	SET	112	0.078659	0.0063223	0.072868	0.1402	RODRIGUES_DCC_TARGETS_DN
LIU_VAV3_PROSTATE_CARCINOGEN...1	SET	14	0.21717	0.006189	0.20122	0.14024	LIU_VAV3_PROSTATE_CARCINOGENESIS_DN
KEGG_TAURINE_AND_HYPOTAURINE...	SET	10	0.26633	0.0064155	0.24715	0.14061	KEGG_TAURINE_AND_HYPOTAURINE_METABOLISM
CHUANG_OXIDATIVE_STRESS_RESP...2	SET	26	0.15035	0.0058373	0.13957	0.14068	CHUANG_OXIDATIVE_STRESS_RESPONSE_UP
KONG_E2F1_TARGETS	SET	9	0.24784	0.0056639	0.23015	0.14078	KONG_E2F1_TARGETS
FLORIO_NEOCORTEX_BASAL_RADIA...1	SET	176	0.063767	0.0064129	0.059222	0.1408	FLORIO_NEOCORTEX_BASAL_RADIAL_GLIA_DN
BIOCARTA_NPP1_PATHWAY	SET	8	0.35177	0.0075794	0.32682	0.1409	BIOCARTA_NPP1_PATHWAY
HORIUCHI_WTAP_TARGETS_UP	SET	276	0.052728	0.0066209	0.048999	0.14095	HORIUCHI_WTAP_TARGETS_UP
PID_SMAD2_3NUCLEAR_PATHWAY	SET	69	0.091597	0.0057859	0.085139	0.141	PID_SMAD2_3NUCLEAR_PATHWAY
HUNSBERGER_EXERCISE_REGULATE...	SET	26	0.17174	0.0066675	0.15976	0.14119	HUNSBERGER_EXERCISE_REGULATED_GENES
REACTOME_SYNAPTIC_ADHESION_L...	SET	19	0.19652	0.0065235	0.18288	0.14128	REACTOME_SYNAPTIC_ADHESION_LIKE_MOLECULES
LEIN_MIDBRAIN_MARKERS	SET	68	0.10329	0.006477	0.096131	0.14132	LEIN_MIDBRAIN_MARKERS
BROWNE_HCMV_INFECTION_16HR_UP	SET	202	0.058972	0.0063488	0.054925	0.14149	BROWNE_HCMV_INFECTION_16HR_UP
WANG_CISPLATIN_RESPONSE_AND_...1	SET	201	0.060919	0.0065424	0.056761	0.14159	WANG_CISPLATIN_RESPONSE_AND_XPC_DN
HAMAI_APOPTOSIS_VIA_TRAIL_UP	SET	613	0.034885	0.0064629	0.032535	0.14182	HAMAI_APOPTOSIS_VIA_TRAIL_UP
ALONSO_METASTASIS_EMT_DN	SET	5	0.43778	0.0074578	0.40913	0.14231	ALONSO_METASTASIS_EMT_DN
ABDELMOHSEN_ELAVL4_TARGETS	SET	16	0.22914	0.0069806	0.21433	0.14252	ABDELMOHSEN_ELAVL4_TARGETS
REACTOME_PROTEIN_PROTEIN_INT...	SET	77	0.10306	0.0068751	0.096455	0.14267	REACTOME_PROTEIN_PROTEIN_INTERACTIONS_AT_SYNAPSES
REACTOME_PROCESSING_OF_INTRO...	SET	16	0.17387	0.0052969	0.16302	0.14309	REACTOME_PROCESSING_OF_INTRONLESS_PRE_MRNAS
TORCHIA_TARGETS_OF_EWSR1_FLI...4	SET	247	0.053137	0.0063174	0.049876	0.14336	TORCHIA_TARGETS_OF_EWSR1_FLI1_FUSION_UP
TOMIDA_METASTASIS_UP	SET	23	0.1538	0.0056166	0.14439	0.14339	TOMIDA_METASTASIS_UP
RHEIN_ALL_GLUCOCORTICOID_THE...1	SET	329	0.045893	0.0062819	0.043127	0.14364	RHEIN_ALL_GLUCOCORTICOID_THERAPY_DN
DELACROIX_RAR_TARGETS_UP	SET	43	0.12557	0.0062665	0.11826	0.14416	DELACROIX_RAR_TARGETS_UP
REACTOME_SEMA4D_MEDIATED_INH...	SET	7	0.36298	0.0073159	0.34189	0.1442	REACTOME_SEMA4D_MEDIATED_INHIBITION_OF_CELL_ATTACHMENT_AND_MIGRATION
DAVIES_MULTIPLE_MYELOMA_VS_M...1	SET	22	0.1805	0.0064467	0.17005	0.14426	DAVIES_MULTIPLE_MYELOMA_VS_MGUS_DN
MCCABE_HOXC6_TARGETS_UP	SET	8	0.29582	0.0063739	0.27874	0.14429	MCCABE_HOXC6_TARGETS_UP
REACTOME_MEIOTIC_SYNAPSIS	SET	58	0.1042	0.0060367	0.098217	0.14436	REACTOME_MEIOTIC_SYNAPSIS
IGLESIAS_E2F_TARGETS_DN	SET	11	0.27483	0.006943	0.2592	0.14452	IGLESIAS_E2F_TARGETS_DN
REACTOME_OVARIAN_TUMOR_DOMAI...	SET	33	0.14347	0.0062737	0.13552	0.1449	REACTOME_OVARIAN_TUMOR_DOMAIN_PROTEASES
KEGG_GLYCOSPHINGOLIPID_BIOSY...1	SET	15	0.21072	0.0062159	0.1992	0.14507	KEGG_GLYCOSPHINGOLIPID_BIOSYNTHESIS_GANGLIO_SERIES
CHOW_RASSF1_TARGETS_UP	SET	23	0.19277	0.0070397	0.18236	0.14524	CHOW_RASSF1_TARGETS_UP
MANALO_HYPOXIA_DN	SET	267	0.049796	0.0061516	0.047108	0.14525	MANALO_HYPOXIA_DN
MELLMAN_TUT1_TARGETS_UP	SET	19	0.19081	0.006334	0.18059	0.14535	MELLMAN_TUT1_TARGETS_UP
YAO_HOXA10_TARGETS_VIA_PROGE...1	SET	18	0.20368	0.006581	0.19281	0.14541	YAO_HOXA10_TARGETS_VIA_PROGESTERONE_DN
GAZIN_EPIGENETIC_SILENCING_B...	SET	23	0.17692	0.0064608	0.16752	0.14546	GAZIN_EPIGENETIC_SILENCING_BY_KRAS
REACTOME_TNF_SIGNALING	SET	37	0.14245	0.0065952	0.13492	0.14554	REACTOME_TNF_SIGNALING
SOTIRIOU_BREAST_CANCER_GRADE...2	SET	142	0.067343	0.0060894	0.06381	0.14564	SOTIRIOU_BREAST_CANCER_GRADE_1_VS_3_UP
LI_WILMS_TUMOR_VS_FETAL_KIDN...3	SET	48	0.12354	0.0065124	0.11716	0.14586	LI_WILMS_TUMOR_VS_FETAL_KIDNEY_2_DN
YANG_BREAST_CANCER_ESR1_LASE...1	SET	43	0.12751	0.006363	0.12097	0.14594	YANG_BREAST_CANCER_ESR1_LASER_DN
HINATA_NFKB_TARGETS_FIBROBLA...	SET	77	0.094219	0.0062855	0.089471	0.14616	HINATA_NFKB_TARGETS_FIBROBLAST_UP
PID_PLK1_PATHWAY	SET	42	0.12679	0.0062531	0.12041	0.1462	PID_PLK1_PATHWAY
NIKOLSKY_BREAST_CANCER_16P13...	SET	97	0.15152	0.011339	0.14394	0.14625	NIKOLSKY_BREAST_CANCER_16P13_AMPLICON
CHENG_IMPRINTED_BY_ESTRADIOL	SET	100	0.085255	0.0064773	0.081007	0.14631	CHENG_IMPRINTED_BY_ESTRADIOL
ANDERSEN_CHOLANGIOCARCINOMA_...1	SET	61	0.10969	0.0065162	0.10426	0.14639	ANDERSEN_CHOLANGIOCARCINOMA_CLASS1
SANSOM_APC_TARGETS_DN	SET	326	0.044652	0.0060846	0.042442	0.1464	SANSOM_APC_TARGETS_DN
REACTOME_MECP2_REGULATES_TRA...1	SET	4	0.4705	0.0071692	0.44752	0.14656	REACTOME_MECP2_REGULATES_TRANSCRIPTION_FACTORS
KIM_MYC_AMPLIFICATION_TARGET...2	SET	175	0.062829	0.0063008	0.059764	0.14657	KIM_MYC_AMPLIFICATION_TARGETS_UP
BRUINS_UVC_RESPONSE_LATE	SET	1026	0.026045	0.0061645	0.024801	0.14683	BRUINS_UVC_RESPONSE_LATE
REACTOME_NICOTINAMIDE_SALVAG...	SET	18	0.19893	0.0064276	0.18951	0.14693	REACTOME_NICOTINAMIDE_SALVAGING
KIM_GERMINAL_CENTER_T_HELPER...2	SET	55	0.12291	0.0069346	0.11714	0.14704	KIM_GERMINAL_CENTER_T_HELPER_UP
DEURIG_T_CELL_PROLYMPHOCYTIC...2	SET	318	0.044718	0.0060198	0.042698	0.14748	DEURIG_T_CELL_PROLYMPHOCYTIC_LEUKEMIA_UP
MYLLYKANGAS_AMPLIFICATION_HO...12	SET	11	0.23134	0.0058445	0.22123	0.14785	MYLLYKANGAS_AMPLIFICATION_HOT_SPOT_27
REACTOME_RECEPTOR_MEDIATED_M...	SET	10	0.23961	0.0057718	0.22937	0.14811	REACTOME_RECEPTOR_MEDIATED_MITOPHAGY
PID_CASPASE_PATHWAY	SET	48	0.12162	0.0064114	0.11652	0.1483	PID_CASPASE_PATHWAY
REACTOME_LYSINE_CATABOLISM	SET	12	0.22834	0.006025	0.21884	0.14838	REACTOME_LYSINE_CATABOLISM
PID_IL12_2PATHWAY	SET	62	0.10388	0.0062215	0.099712	0.14875	PID_IL12_2PATHWAY
SHEDDEN_LUNG_CANCER_POOR_SUR...	SET	425	0.04042	0.0062705	0.0388	0.14877	SHEDDEN_LUNG_CANCER_POOR_SURVIVAL_A6
BIOCARTA_HIF_PATHWAY	SET	14	0.21372	0.0060907	0.20552	0.1492	BIOCARTA_HIF_PATHWAY
LEE_METASTASIS_AND_ALTERNATI...1	SET	44	0.13519	0.0068244	0.13007	0.14931	LEE_METASTASIS_AND_ALTERNATIVE_SPLICING_DN
NAGASHIMA_EGF_SIGNALING_UP	SET	49	0.11861	0.0063174	0.11435	0.14982	NAGASHIMA_EGF_SIGNALING_UP
REACTOME_GLYCOGEN_STORAGE_DI...	SET	14	0.22187	0.006323	0.21405	0.14998	REACTOME_GLYCOGEN_STORAGE_DISEASES
SHETH_LIVER_CANCER_VS_TXNIP_...4	SET	265	0.050949	0.0062708	0.049176	0.1501	SHETH_LIVER_CANCER_VS_TXNIP_LOSS_PAM4
LIAN_NEUTROPHIL_GRANULE_CONS...	SET	21	0.16544	0.0057732	0.15972	0.15015	LIAN_NEUTROPHIL_GRANULE_CONSTITUENTS
REACTOME_ALPHA_DEFENSINS	SET	6	0.36006	0.006719	0.34775	0.15025	REACTOME_ALPHA_DEFENSINS
LEE_LIVER_CANCER_E2F1_UP	SET	56	0.10923	0.0062181	0.1055	0.15026	LEE_LIVER_CANCER_E2F1_UP
KYNG_DNA_DAMAGE_BY_4NQO_OR_UV	SET	53	0.12125	0.0067153	0.11713	0.15031	KYNG_DNA_DAMAGE_BY_4NQO_OR_UV
REACTOME_RESPIRATORY_ELECTRO...2	SET	101	0.069601	0.0053142	0.06724	0.15032	REACTOME_RESPIRATORY_ELECTRON_TRANSPORT_ATP_SYNTHESIS_BY_CHEMIOSMOTIC_COUPLING_AND_HEAT_PRODUCTION_BY_UNCOUPLING_PROTEINS
BIDUS_METASTASIS_UP	SET	185	0.061063	0.0062944	0.059	0.15035	BIDUS_METASTASIS_UP
RICKMAN_TUMOR_DIFFERENTIATED...2	SET	113	0.078321	0.006323	0.07581	0.15078	RICKMAN_TUMOR_DIFFERENTIATED_MODERATELY_VS_POORLY_UP
CHYLA_CBFA2T3_TARGETS_DN	SET	221	0.053096	0.0059756	0.051408	0.15085	CHYLA_CBFA2T3_TARGETS_DN
MISSIAGLIA_REGULATED_BY_METH...1	SET	110	0.076739	0.006113	0.074312	0.15089	MISSIAGLIA_REGULATED_BY_METHYLATION_DN
REACTOME_METABOLISM_OF_STERO...2	SET	33	0.14264	0.0062376	0.13826	0.15111	REACTOME_METABOLISM_OF_STEROID_HORMONES
MARCHINI_TRABECTEDIN_RESISTA...1	SET	44	0.12006	0.0060603	0.11643	0.15124	MARCHINI_TRABECTEDIN_RESISTANCE_DN
REACTOME_SPHINGOLIPID_METABO...	SET	81	0.087848	0.0060101	0.085355	0.1517	REACTOME_SPHINGOLIPID_METABOLISM
MOREIRA_RESPONSE_TO_TSA_UP	SET	23	0.15175	0.0055414	0.14749	0.15178	MOREIRA_RESPONSE_TO_TSA_UP
BIOCARTA_CCR3_PATHWAY	SET	18	0.19211	0.0062072	0.18684	0.15193	BIOCARTA_CCR3_PATHWAY
DELLA_RESPONSE_TO_TSA_AND_BU...	SET	19	0.18366	0.0060965	0.17876	0.15213	DELLA_RESPONSE_TO_TSA_AND_BUTYRATE
STAMBOLSKY_TARGETS_OF_MUTATE...2	SET	43	0.13332	0.006653	0.12986	0.1523	STAMBOLSKY_TARGETS_OF_MUTATED_TP53_UP
GU_PDEF_TARGETS_DN	SET	36	0.15201	0.0069421	0.14827	0.15264	GU_PDEF_TARGETS_DN
KUROZUMI_RESPONSE_TO_ONCOCYT...1	SET	37	0.13093	0.0060617	0.12773	0.15268	KUROZUMI_RESPONSE_TO_ONCOCYTIC_VIRUS
LY_AGING_MIDDLE_DN	SET	15	0.18346	0.0054115	0.17903	0.15276	LY_AGING_MIDDLE_DN
REACTOME_INTEGRIN_CELL_SURFA...	SET	81	0.09704	0.006639	0.094848	0.15314	REACTOME_INTEGRIN_CELL_SURFACE_INTERACTIONS
IIZUKA_LIVER_CANCER_PROGRESS...8	SET	19	0.16812	0.0055808	0.16452	0.15342	IIZUKA_LIVER_CANCER_PROGRESSION_L1_G1_UP
REACTOME_SYNTHESIS_OF_KETONE...	SET	8	0.25723	0.0055424	0.25173	0.15343	REACTOME_SYNTHESIS_OF_KETONE_BODIES
KEGG_N_GLYCAN_BIOSYNTHESIS	SET	43	0.12443	0.0062093	0.1218	0.15351	KEGG_N_GLYCAN_BIOSYNTHESIS
KEGG_PENTOSE_AND_GLUCURONATE...	SET	26	0.19633	0.0076223	0.19265	0.15408	KEGG_PENTOSE_AND_GLUCURONATE_INTERCONVERSIONS
LEE_LIVER_CANCER_SURVIVAL_DN	SET	168	0.060941	0.0059892	0.059803	0.1541	LEE_LIVER_CANCER_SURVIVAL_DN
GROSS_ELK3_TARGETS_UP	SET	26	0.17698	0.0068709	0.17374	0.15419	GROSS_ELK3_TARGETS_UP
REACTOME_NOTCH_HLH_TRANSCRIP...	SET	24	0.18517	0.0069073	0.18182	0.15425	REACTOME_NOTCH_HLH_TRANSCRIPTION_PATHWAY
REACTOME_CROSS_PRESENTATION_...1	SET	6	0.30523	0.0056959	0.3	0.15448	REACTOME_CROSS_PRESENTATION_OF_PARTICULATE_EXOGENOUS_ANTIGENS_PHAGOSOMES
REACTOME_MICROAUTOPHAGY	SET	25	0.15381	0.0058554	0.15121	0.15454	REACTOME_MICROAUTOPHAGY
MATZUK_SPERMATOCYTE	SET	66	0.09488	0.005862	0.093552	0.15525	MATZUK_SPERMATOCYTE
REACTOME_PRESYNAPTIC_DEPOLAR...	SET	11	0.27352	0.0069102	0.2697	0.15526	REACTOME_PRESYNAPTIC_DEPOLARIZATION_AND_CALCIUM_CHANNEL_OPENING
MORI_IMMATURE_B_LYMPHOCYTE_UP	SET	44	0.11782	0.0059476	0.11619	0.15529	MORI_IMMATURE_B_LYMPHOCYTE_UP
YANG_BCL3_TARGETS_UP	SET	302	0.044769	0.0058759	0.044268	0.15594	YANG_BCL3_TARGETS_UP
REACTOME_POLB_DEPENDENT_LONG...	SET	8	0.27101	0.0058394	0.26827	0.1562	REACTOME_POLB_DEPENDENT_LONG_PATCH_BASE_EXCISION_REPAIR
HOLLEMAN_DAUNORUBICIN_B_ALL_...2	SET	10	0.26582	0.0064031	0.26339	0.15645	HOLLEMAN_DAUNORUBICIN_B_ALL_UP
REACTOME_LAGGING_STRAND_SYNT...	SET	18	0.1674	0.0054086	0.16598	0.15661	REACTOME_LAGGING_STRAND_SYNTHESIS
REACTOME_PHOSPHORYLATION_OF_...3	SET	18	0.18108	0.0058507	0.17959	0.15666	REACTOME_PHOSPHORYLATION_OF_THE_APC_C
SANA_TNF_SIGNALING_DN	SET	76	0.093349	0.0061871	0.092583	0.15667	SANA_TNF_SIGNALING_DN
REACTOME_NEF_AND_SIGNAL_TRAN...	SET	8	0.28127	0.0060604	0.27919	0.15687	REACTOME_NEF_AND_SIGNAL_TRANSDUCTION
PUJANA_BRCA2_PCC_NETWORK	SET	393	0.039459	0.0058921	0.039175	0.15691	PUJANA_BRCA2_PCC_NETWORK
JI_METASTASIS_REPRESSED_BY_S...	SET	24	0.17733	0.006615	0.17606	0.15692	JI_METASTASIS_REPRESSED_BY_STK11
REACTOME_TP53_REGULATES_TRAN...1	SET	21	0.15962	0.0055703	0.15859	0.15709	REACTOME_TP53_REGULATES_TRANSCRIPTION_OF_ADDITIONAL_CELL_CYCLE_GENES_WHOSE_EXACT_ROLE_IN_THE_P53_PATHWAY_REMAIN_UNCERTAIN
CHANDRAN_METASTASIS_TOP50_UP	SET	34	0.1446	0.0064181	0.14374	0.15723	CHANDRAN_METASTASIS_TOP50_UP
HE_PTEN_TARGETS_UP	SET	17	0.19694	0.0061843	0.19579	0.15724	HE_PTEN_TARGETS_UP
REACTOME_PLATELET_HOMEOSTASIS	SET	83	0.087388	0.0060517	0.086885	0.15726	REACTOME_PLATELET_HOMEOSTASIS
TAKEDA_TARGETS_OF_NUP98_HOXA...9	SET	179	0.061832	0.0062706	0.061506	0.15738	TAKEDA_TARGETS_OF_NUP98_HOXA9_FUSION_8D_DN
VICENT_METASTASIS_UP	SET	14	0.20984	0.0059802	0.20886	0.15753	VICENT_METASTASIS_UP
BOYLAN_MULTIPLE_MYELOMA_PCA1...2	SET	96	0.085937	0.0063979	0.085554	0.15758	BOYLAN_MULTIPLE_MYELOMA_PCA1_UP
KEGG_GLYCOSAMINOGLYCAN_DEGRA...	SET	18	0.19462	0.0062883	0.19377	0.1576	KEGG_GLYCOSAMINOGLYCAN_DEGRADATION
GAZDA_DIAMOND_BLACKFAN_ANEMI...2	SET	23	0.15874	0.0057968	0.15814	0.15775	GAZDA_DIAMOND_BLACKFAN_ANEMIA_ERYTHROID_UP
HUANG_GATA2_TARGETS_UP	SET	136	0.066807	0.0059129	0.066785	0.15858	HUANG_GATA2_TARGETS_UP
HASLINGER_B_CLL_WITH_13Q14_D...	SET	22	0.17594	0.0062839	0.17589	0.1586	HASLINGER_B_CLL_WITH_13Q14_DELETION
BASAKI_YBX1_TARGETS_UP	SET	258	0.04988	0.0060589	0.049891	0.15872	BASAKI_YBX1_TARGETS_UP
GRAHAM_NORMAL_QUIESCENT_VS_N...1	SET	83	0.087426	0.0060543	0.087508	0.15889	GRAHAM_NORMAL_QUIESCENT_VS_NORMAL_DIVIDING_DN
CHICAS_RB1_TARGETS_GROWING	SET	225	0.052699	0.0059838	0.052772	0.159	CHICAS_RB1_TARGETS_GROWING
LIANG_HEMATOPOIESIS_STEM_CEL...3	SET	16	0.19837	0.0060433	0.19872	0.15909	LIANG_HEMATOPOIESIS_STEM_CELL_NUMBER_QTL
REACTOME_KERATAN_SULFATE_BIO...	SET	28	0.14468	0.0058285	0.14509	0.15936	REACTOME_KERATAN_SULFATE_BIOSYNTHESIS
BURTON_ADIPOGENESIS_PEAK_AT_...5	SET	34	0.1274	0.0056548	0.12784	0.15949	BURTON_ADIPOGENESIS_PEAK_AT_8HR
ABRAHAM_ALPC_VS_MULTIPLE_MYE...1	SET	19	0.15166	0.0050344	0.15238	0.1598	ABRAHAM_ALPC_VS_MULTIPLE_MYELOMA_DN
REACTOME_TP53_REGULATES_TRAN...3	SET	46	0.10661	0.005502	0.10715	0.1599	REACTOME_TP53_REGULATES_TRANSCRIPTION_OF_CELL_CYCLE_GENES
WIKMAN_ASBESTOS_LUNG_CANCER_...2	SET	15	0.20638	0.0060877	0.20763	0.16012	WIKMAN_ASBESTOS_LUNG_CANCER_UP
REACTOME_MITOTIC_TELOPHASE_C...	SET	11	0.24067	0.00608	0.24261	0.16061	REACTOME_MITOTIC_TELOPHASE_CYTOKINESIS
WILCOX_RESPONSE_TO_PROGESTER...2	SET	137	0.071156	0.0063208	0.07185	0.16101	WILCOX_RESPONSE_TO_PROGESTERONE_UP
AUNG_GASTRIC_CANCER	SET	46	0.11517	0.0059438	0.11631	0.16105	AUNG_GASTRIC_CANCER
VANHARANTA_UTERINE_FIBROID_UP	SET	39	0.13005	0.0061816	0.1314	0.16114	VANHARANTA_UTERINE_FIBROID_UP
REACTOME_TP53_REGULATES_TRAN...2	SET	10	0.23327	0.005619	0.23569	0.16117	REACTOME_TP53_REGULATES_TRANSCRIPTION_OF_CASPASE_ACTIVATORS_AND_CASPASES
TIEN_INTESTINE_PROBIOTICS_24...2	SET	517	0.03401	0.0058031	0.034384	0.16131	TIEN_INTESTINE_PROBIOTICS_24HR_UP
PID_SMAD2_3PATHWAY	SET	15	0.19584	0.0057769	0.19871	0.16218	PID_SMAD2_3PATHWAY
REACTOME_SODIUM_PROTON_EXCHA...	SET	6	0.33424	0.0062372	0.33992	0.16274	REACTOME_SODIUM_PROTON_EXCHANGERS
LIANG_SILENCED_BY_METHYLATIO...1	SET	45	0.11606	0.0059243	0.11818	0.16305	LIANG_SILENCED_BY_METHYLATION_2
REACTOME_VEGFR2_MEDIATED_VAS...	SET	25	0.15127	0.0057589	0.15407	0.16311	REACTOME_VEGFR2_MEDIATED_VASCULAR_PERMEABILITY
ZHANG_ANTIVIRAL_RESPONSE_TO_...1	SET	43	0.12085	0.006031	0.12321	0.16334	ZHANG_ANTIVIRAL_RESPONSE_TO_RIBAVIRIN_DN
SIG_REGULATION_OF_THE_ACTIN_...	SET	31	0.12937	0.0054833	0.13209	0.1637	SIG_REGULATION_OF_THE_ACTIN_CYTOSKELETON_BY_RHO_GTPASES
HADDAD_T_LYMPHOCYTE_AND_NK_P...2	SET	74	0.094054	0.0061517	0.096127	0.16394	HADDAD_T_LYMPHOCYTE_AND_NK_PROGENITOR_UP
ONDER_CDH1_TARGETS_1_DN	SET	161	0.058823	0.0056605	0.060158	0.16409	ONDER_CDH1_TARGETS_1_DN
MAHAJAN_RESPONSE_TO_IL1A_UP	SET	74	0.096605	0.0063185	0.098807	0.16412	MAHAJAN_RESPONSE_TO_IL1A_UP
VERRECCHIA_RESPONSE_TO_TGFB1...6	SET	5	0.36432	0.0062064	0.37267	0.16414	VERRECCHIA_RESPONSE_TO_TGFB1_C6
RAMASWAMY_METASTASIS_DN	SET	50	0.11144	0.0059953	0.11399	0.16415	RAMASWAMY_METASTASIS_DN
REACTOME_NEUREXINS_AND_NEURO...	SET	52	0.11424	0.0062677	0.11687	0.16416	REACTOME_NEUREXINS_AND_NEUROLIGINS
REACTOME_MAPK6_MAPK4_SIGNALI...	SET	82	0.087998	0.0060573	0.090037	0.16421	REACTOME_MAPK6_MAPK4_SIGNALING
REACTOME_GABA_SYNTHESIS_RELE...	SET	19	0.17993	0.0059728	0.18413	0.16425	REACTOME_GABA_SYNTHESIS_RELEASE_REUPTAKE_AND_DEGRADATION
BENPORATH_EED_TARGETS	SET	915	0.028285	0.0063437	0.028948	0.16428	BENPORATH_EED_TARGETS
REACTOME_NEPHRIN_FAMILY_INTE...	SET	22	0.17338	0.0061926	0.17773	0.16466	REACTOME_NEPHRIN_FAMILY_INTERACTIONS
REACTOME_REGULATION_OF_GENE_...5	SET	15	0.2361	0.0069643	0.24212	0.16475	REACTOME_REGULATION_OF_GENE_EXPRESSION_IN_LATE_STAGE_BRANCHING_MORPHOGENESIS_PANCREATIC_BUD_PRECURSOR_CELLS
RAFFEL_VEGFA_TARGETS_UP	SET	8	0.25978	0.0055973	0.26735	0.16562	RAFFEL_VEGFA_TARGETS_UP
KEGG_COMPLEMENT_AND_COAGULAT...	SET	63	0.10024	0.0060515	0.10322	0.16575	KEGG_COMPLEMENT_AND_COAGULATION_CASCADES
KEGG_OTHER_GLYCAN_DEGRADATION	SET	16	0.16904	0.0051498	0.1745	0.16635	KEGG_OTHER_GLYCAN_DEGRADATION
REACTOME_APOPTOTIC_CLEAVAGE_...2	SET	11	0.25932	0.0065512	0.26804	0.16667	REACTOME_APOPTOTIC_CLEAVAGE_OF_CELL_ADHESION_PROTEINS
FAELT_B_CLL_WITH_VH3_21_UP	SET	37	0.11198	0.0051847	0.11582	0.16681	FAELT_B_CLL_WITH_VH3_21_UP
WILLIAMS_ESR1_TARGETS_UP	SET	25	0.14165	0.0053926	0.14651	0.16682	WILLIAMS_ESR1_TARGETS_UP
REACTOME_REACTIONS_SPECIFIC_...	SET	10	0.24028	0.005788	0.24852	0.16682	REACTOME_REACTIONS_SPECIFIC_TO_THE_COMPLEX_N_GLYCAN_SYNTHESIS_PATHWAY
CAIRO_HEPATOBLASTOMA_CLASSES...2	SET	572	0.030965	0.0055484	0.032033	0.16687	CAIRO_HEPATOBLASTOMA_CLASSES_UP
GAVIN_FOXP3_TARGETS_CLUSTER_...7	SET	87	0.082204	0.0058276	0.085056	0.16691	GAVIN_FOXP3_TARGETS_CLUSTER_T7
KORKOLA_EMBRYONAL_CARCINOMA	SET	8	0.30133	0.0064926	0.31189	0.16699	KORKOLA_EMBRYONAL_CARCINOMA
BILD_SRC_ONCOGENIC_SIGNATURE	SET	57	0.098798	0.0056741	0.10228	0.16705	BILD_SRC_ONCOGENIC_SIGNATURE
BHATI_G2M_ARREST_BY_2METHOXY...2	SET	107	0.070688	0.0055542	0.073358	0.16763	BHATI_G2M_ARREST_BY_2METHOXYESTRADIOL_UP
GRAHAM_CML_DIVIDING_VS_NORMA...4	SET	169	0.05602	0.0055218	0.058245	0.16808	GRAHAM_CML_DIVIDING_VS_NORMAL_QUIESCENT_UP
BOYLAN_MULTIPLE_MYELOMA_C_DN	SET	48	0.11407	0.0060134	0.11862	0.16813	BOYLAN_MULTIPLE_MYELOMA_C_DN
PID_RANBP2_PATHWAY	SET	11	0.1854	0.0046838	0.19281	0.16814	PID_RANBP2_PATHWAY
CHIARADONNA_NEOPLASTIC_TRANS...1	SET	139	0.062512	0.005593	0.065062	0.16833	CHIARADONNA_NEOPLASTIC_TRANSFORMATION_CDC25_DN
REACTOME_SMALL_INTERFERING_R...	SET	8	0.33432	0.0072035	0.34796	0.16833	REACTOME_SMALL_INTERFERING_RNA_SIRNA_BIOGENESIS
WILLIAMS_ESR2_TARGETS_DN	SET	10	0.23165	0.0055801	0.24117	0.1684	WILLIAMS_ESR2_TARGETS_DN
REACTOME_E2F_ENABLED_INHIBIT...	SET	7	0.29107	0.0058667	0.30334	0.16865	REACTOME_E2F_ENABLED_INHIBITION_OF_PRE_REPLICATION_COMPLEX_FORMATION
BONCI_TARGETS_OF_MIR15A_AND_...	SET	91	0.080333	0.0058237	0.083827	0.16896	BONCI_TARGETS_OF_MIR15A_AND_MIR16_1
REACTOME_POSITIVE_EPIGENETIC...	SET	78	0.092433	0.0062062	0.096476	0.16901	REACTOME_POSITIVE_EPIGENETIC_REGULATION_OF_RRNA_EXPRESSION
REACTOME_BBSOME_MEDIATED_CAR...	SET	22	0.1566	0.0055931	0.16346	0.16903	REACTOME_BBSOME_MEDIATED_CARGO_TARGETING_TO_CILIUM
PURBEY_TARGETS_OF_CTBP1_AND_...2	SET	64	0.091968	0.0055956	0.096079	0.16924	PURBEY_TARGETS_OF_CTBP1_AND_SATB1_UP
SHEPARD_BMYB_MORPHOLINO_DN	SET	183	0.056481	0.0057909	0.059023	0.16931	SHEPARD_BMYB_MORPHOLINO_DN
HOFMANN_MYELODYSPLASTIC_SYND...5	SET	19	0.1611	0.0053477	0.16888	0.17007	HOFMANN_MYELODYSPLASTIC_SYNDROM_RISK_DN
MIKKELSEN_ES_HCP_WITH_H3K27M...	SET	38	0.1451	0.0068077	0.15252	0.17073	MIKKELSEN_ES_HCP_WITH_H3K27ME3
GRAHAM_CML_QUIESCENT_VS_NORM...3	SET	37	0.12826	0.0059382	0.13491	0.17089	GRAHAM_CML_QUIESCENT_VS_NORMAL_QUIESCENT_DN
MATZUK_SPERMATID_DIFFERENTIA...	SET	33	0.12716	0.0055604	0.13387	0.1711	MATZUK_SPERMATID_DIFFERENTIATION
PID_TGFBR_PATHWAY	SET	50	0.11035	0.0059369	0.11633	0.17142	PID_TGFBR_PATHWAY
DELACROIX_RARG_BOUND_MEF	SET	335	0.042078	0.005811	0.044436	0.17184	DELACROIX_RARG_BOUND_MEF
MOHANKUMAR_HOXA1_TARGETS_DN	SET	149	0.062063	0.0057474	0.065548	0.17187	MOHANKUMAR_HOXA1_TARGETS_DN
ODONNELL_TFRC_TARGETS_DN	SET	117	0.066813	0.0054879	0.070591	0.17196	ODONNELL_TFRC_TARGETS_DN
MIKHAYLOVA_OXIDATIVE_STRESS_...1	SET	5	0.3598	0.0061294	0.38045	0.17215	MIKHAYLOVA_OXIDATIVE_STRESS_RESPONSE_VIA_VHL_DN
KEGG_O_GLYCAN_BIOSYNTHESIS	SET	28	0.15212	0.0061283	0.16101	0.17239	KEGG_O_GLYCAN_BIOSYNTHESIS
BIOCARTA_AKT_PATHWAY	SET	18	0.1688	0.0054541	0.17871	0.17245	BIOCARTA_AKT_PATHWAY
GROSS_HYPOXIA_VIA_ELK3_DN	SET	141	0.063051	0.0056814	0.066806	0.17264	GROSS_HYPOXIA_VIA_ELK3_DN
LIANG_HEMATOPOIESIS_STEM_CEL...4	SET	30	0.12292	0.0051255	0.13027	0.1727	LIANG_HEMATOPOIESIS_STEM_CELL_NUMBER_SMALL_VS_HUGE_DN
REACTOME_PHOSPHORYLATION_OF_...1	SET	18	0.17825	0.0057593	0.18893	0.17272	REACTOME_PHOSPHORYLATION_OF_CD3_AND_TCR_ZETA_CHAINS
BIOCARTA_EIF_PATHWAY	SET	13	0.195	0.0053553	0.20678	0.17283	BIOCARTA_EIF_PATHWAY
ZERBINI_RESPONSE_TO_SULINDAC...1	SET	5	0.31497	0.0053657	0.33422	0.173	ZERBINI_RESPONSE_TO_SULINDAC_DN
PID_AVB3_OPN_PATHWAY	SET	30	0.13286	0.0055402	0.14101	0.17304	PID_AVB3_OPN_PATHWAY
BILD_HRAS_ONCOGENIC_SIGNATURE	SET	228	0.050362	0.0057559	0.053575	0.17361	BILD_HRAS_ONCOGENIC_SIGNATURE
WANG_CISPLATIN_RESPONSE_AND_...2	SET	168	0.05746	0.0056471	0.061161	0.17375	WANG_CISPLATIN_RESPONSE_AND_XPC_UP
REACTOME_MOLYBDENUM_COFACTOR...	SET	5	0.37974	0.0064691	0.40512	0.17429	REACTOME_MOLYBDENUM_COFACTOR_BIOSYNTHESIS
REACTOME_DNA_REPLICATION	SET	116	0.064694	0.0052913	0.069086	0.17453	REACTOME_DNA_REPLICATION
REACTOME_RHO_GTPASES_ACTIVAT...2	SET	130	0.063286	0.0054773	0.067629	0.1747	REACTOME_RHO_GTPASES_ACTIVATE_FORMINS
MACAEVA_PBMC_RESPONSE_TO_IR	SET	91	0.079103	0.0057345	0.08463	0.17498	MACAEVA_PBMC_RESPONSE_TO_IR
REACTOME_NOTCH3_INTRACELLULA...	SET	22	0.16758	0.0059852	0.1794	0.17513	REACTOME_NOTCH3_INTRACELLULAR_DOMAIN_REGULATES_TRANSCRIPTION
FAELT_B_CLL_WITH_VH3_21_DN	SET	45	0.10898	0.0055632	0.1167	0.1752	FAELT_B_CLL_WITH_VH3_21_DN
BILBAN_B_CLL_LPL_UP	SET	57	0.096942	0.0055675	0.10383	0.17525	BILBAN_B_CLL_LPL_UP
YAGI_AML_SURVIVAL	SET	106	0.069985	0.0054733	0.074965	0.17527	YAGI_AML_SURVIVAL
SAKAI_TUMOR_INFILTRATING_MON...1	SET	73	0.081613	0.0053019	0.087515	0.17553	SAKAI_TUMOR_INFILTRATING_MONOCYTES_DN
MARTINEZ_RB1_AND_TP53_TARGET...1	SET	523	0.031889	0.0054719	0.0342	0.17556	MARTINEZ_RB1_AND_TP53_TARGETS_DN
KEGG_GLYCEROLIPID_METABOLISM	SET	43	0.11048	0.0055131	0.11889	0.17639	KEGG_GLYCEROLIPID_METABOLISM
REACTOME_PRE_NOTCH_PROCESSIN...2	SET	6	0.35677	0.0066577	0.38417	0.17653	REACTOME_PRE_NOTCH_PROCESSING_IN_THE_ENDOPLASMIC_RETICULUM
TONKS_TARGETS_OF_RUNX1_RUNX1...1	SET	15	0.18785	0.0055413	0.20269	0.17702	TONKS_TARGETS_OF_RUNX1_RUNX1T1_FUSION_ERYTHROCYTE_DN
REACTOME_GPCR_LIGAND_BINDING	SET	404	0.038859	0.0058812	0.041945	0.17712	REACTOME_GPCR_LIGAND_BINDING
BIOCARTA_CELL2CELL_PATHWAY	SET	12	0.2204	0.0058153	0.23796	0.17718	BIOCARTA_CELL2CELL_PATHWAY
ENK_UV_RESPONSE_KERATINOCYTE...2	SET	462	0.033098	0.0053476	0.035809	0.17767	ENK_UV_RESPONSE_KERATINOCYTE_UP
REACTOME_KETONE_BODY_METABOL...	SET	9	0.22469	0.0051348	0.24319	0.17776	REACTOME_KETONE_BODY_METABOLISM
KEGG_GLYCOSYLPHOSPHATIDYLINO...	SET	23	0.13442	0.0049087	0.14552	0.17783	KEGG_GLYCOSYLPHOSPHATIDYLINOSITOL_GPI_ANCHOR_BIOSYNTHESIS
REACTOME_EXTRACELLULAR_MATRI...	SET	288	0.046056	0.0059055	0.049981	0.17841	REACTOME_EXTRACELLULAR_MATRIX_ORGANIZATION
KYNG_RESPONSE_TO_H2O2_VIA_ER...2	SET	38	0.11738	0.0055075	0.12741	0.17845	KYNG_RESPONSE_TO_H2O2_VIA_ERCC6_DN
REACTOME_RNA_POLYMERASE_II_T...1	SET	70	0.079593	0.0050638	0.086487	0.17872	REACTOME_RNA_POLYMERASE_II_TRANSCRIBES_SNRNA_GENES
BIOCARTA_NOS1_PATHWAY	SET	21	0.17415	0.0060771	0.18948	0.17903	BIOCARTA_NOS1_PATHWAY
REACTOME_RESPIRATORY_ELECTRO...1	SET	82	0.069353	0.0047739	0.07554	0.17929	REACTOME_RESPIRATORY_ELECTRON_TRANSPORT
REACTOME_SIGNALING_BY_WNT_IN...	SET	30	0.12401	0.005171	0.13535	0.17978	REACTOME_SIGNALING_BY_WNT_IN_CANCER
SAKAI_CHRONIC_HEPATITIS_VS_L...2	SET	77	0.08687	0.0057953	0.094835	0.17984	SAKAI_CHRONIC_HEPATITIS_VS_LIVER_CANCER_UP
BIOCARTA_PAR1_PATHWAY	SET	18	0.18533	0.0059882	0.20234	0.17985	BIOCARTA_PAR1_PATHWAY
JU_AGING_TERC_TARGETS_DN	SET	6	0.35591	0.0066416	0.38912	0.18019	JU_AGING_TERC_TARGETS_DN
CHIARADONNA_NEOPLASTIC_TRANS...6	SET	113	0.070793	0.0057152	0.077417	0.18025	CHIARADONNA_NEOPLASTIC_TRANSFORMATION_KRAS_UP
DING_LUNG_CANCER_MUTATED_FRE...	SET	11	0.18916	0.0047787	0.20693	0.18033	DING_LUNG_CANCER_MUTATED_FREQUENTLY
REACTOME_FOXO_MEDIATED_TRANS...2	SET	15	0.18904	0.0055762	0.20691	0.18046	REACTOME_FOXO_MEDIATED_TRANSCRIPTION_OF_CELL_CYCLE_GENES
KYNG_ENVIRONMENTAL_STRESS_RE...5	SET	28	0.13687	0.0055141	0.14988	0.18058	KYNG_ENVIRONMENTAL_STRESS_RESPONSE_NOT_BY_GAMMA_IN_WS
REACTOME_RHO_GTPASES_ACTIVAT...1	SET	18	0.17706	0.0057208	0.1939	0.18059	REACTOME_RHO_GTPASES_ACTIVATE_CIT
ZHU_SKIL_TARGETS_DN	SET	9	0.21399	0.0048902	0.23442	0.18068	ZHU_SKIL_TARGETS_DN
MYLLYKANGAS_AMPLIFICATION_HO...4	SET	17	0.15588	0.0048948	0.17091	0.18087	MYLLYKANGAS_AMPLIFICATION_HOT_SPOT_17
STREICHER_LSM1_TARGETS_DN	SET	18	0.16114	0.0052066	0.17679	0.18103	STREICHER_LSM1_TARGETS_DN
REACTOME_KSRP_KHSRP_BINDS_AN...	SET	14	0.17721	0.0050503	0.19443	0.18104	REACTOME_KSRP_KHSRP_BINDS_AND_DESTABILIZES_MRNA
ZHOU_CELL_CYCLE_GENES_IN_IR_...3	SET	80	0.074684	0.005078	0.081988	0.18118	ZHOU_CELL_CYCLE_GENES_IN_IR_RESPONSE_6HR
ODONNELL_METASTASIS_UP	SET	69	0.096164	0.0060743	0.10569	0.18146	ODONNELL_METASTASIS_UP
REACTOME_RAB_REGULATION_OF_T...	SET	107	0.066276	0.0052075	0.072981	0.18191	REACTOME_RAB_REGULATION_OF_TRAFFICKING
CHESLER_BRAIN_D6MIT150_QTL_T...	SET	9	0.21241	0.0048543	0.23441	0.18243	CHESLER_BRAIN_D6MIT150_QTL_TRANS
BAUS_TFF2_TARGETS_UP	SET	29	0.1222	0.0050098	0.13486	0.18245	BAUS_TFF2_TARGETS_UP
REACTOME_GOLGI_ASSOCIATED_VE...	SET	48	0.095309	0.0050244	0.10537	0.18288	REACTOME_GOLGI_ASSOCIATED_VESICLE_BIOGENESIS
MIKKELSEN_MCV6_ICP_WITH_H3K4...	SET	29	0.13387	0.0054884	0.14804	0.18294	MIKKELSEN_MCV6_ICP_WITH_H3K4ME3_AND_H3K27ME3
REACTOME_SIGNALING_BY_NOTCH3	SET	44	0.106	0.0053508	0.11726	0.18302	REACTOME_SIGNALING_BY_NOTCH3
MCCLUNG_CREB1_TARGETS_UP	SET	89	0.073854	0.0052951	0.081728	0.18309	MCCLUNG_CREB1_TARGETS_UP
REACTOME_UCH_PROTEINASES	SET	82	0.079096	0.0054445	0.087702	0.18357	REACTOME_UCH_PROTEINASES
KEGG_GLUTATHIONE_METABOLISM	SET	44	0.11636	0.0058738	0.12904	0.18361	KEGG_GLUTATHIONE_METABOLISM
ALONSO_METASTASIS_NEURAL_UP	SET	15	0.19119	0.0056396	0.21205	0.18364	ALONSO_METASTASIS_NEURAL_UP
BIOCARTA_PLK3_PATHWAY	SET	8	0.23729	0.0051127	0.26343	0.18387	BIOCARTA_PLK3_PATHWAY
PID_HIF1_TFPATHWAY	SET	61	0.088956	0.0052845	0.098811	0.184	PID_HIF1_TFPATHWAY
ZHOU_INFLAMMATORY_RESPONSE_L...1	SET	337	0.037438	0.0051853	0.041616	0.18417	ZHOU_INFLAMMATORY_RESPONSE_LIVE_DN
GARGALOVIC_RESPONSE_TO_OXIDI...2	SET	32	0.14162	0.0060987	0.15743	0.18417	GARGALOVIC_RESPONSE_TO_OXIDIZED_PHOSPHOLIPIDS_BLACK_UP
REACTOME_NEGATIVE_REGULATION...9	SET	48	0.10042	0.0052938	0.11168	0.18428	REACTOME_NEGATIVE_REGULATION_OF_NOTCH4_SIGNALING
TARTE_PLASMA_CELL_VS_PLASMAB...1	SET	289	0.041162	0.0052869	0.045809	0.18445	TARTE_PLASMA_CELL_VS_PLASMABLAST_DN
REACTOME_MULTIFUNCTIONAL_ANI...	SET	9	0.20341	0.0046484	0.2267	0.1848	REACTOME_MULTIFUNCTIONAL_ANION_EXCHANGERS
GARGALOVIC_RESPONSE_TO_OXIDI...21	SET	47	0.097653	0.0050942	0.10884	0.18481	GARGALOVIC_RESPONSE_TO_OXIDIZED_PHOSPHOLIPIDS_TURQUOISE_DN
DACOSTA_LOW_DOSE_UV_RESPONSE...2	SET	12	0.20659	0.0054509	0.23055	0.18512	DACOSTA_LOW_DOSE_UV_RESPONSE_VIA_ERCC3_XPCS_UP
ONGUSAHA_BRCA1_TARGETS_UP	SET	10	0.1892	0.0045576	0.21138	0.18538	ONGUSAHA_BRCA1_TARGETS_UP
MA_MYELOID_DIFFERENTIATION_UP	SET	34	0.12628	0.0056051	0.1411	0.1854	MA_MYELOID_DIFFERENTIATION_UP
DANG_MYC_TARGETS_UP	SET	114	0.061832	0.0050137	0.069105	0.18547	DANG_MYC_TARGETS_UP
REACTOME_ACTIVATED_NTRK2_SIG...3	SET	7	0.28617	0.005768	0.32011	0.18567	REACTOME_ACTIVATED_NTRK2_SIGNALS_THROUGH_FYN
HOLLMANN_APOPTOSIS_VIA_CD40_...1	SET	241	0.046233	0.0054304	0.051724	0.18571	HOLLMANN_APOPTOSIS_VIA_CD40_DN
BOQUEST_STEM_CELL_CULTURED_V...2	SET	388	0.038216	0.0056708	0.042775	0.18583	BOQUEST_STEM_CELL_CULTURED_VS_FRESH_UP
BARRIER_COLON_CANCER_RECURRE...2	SET	38	0.10895	0.0051115	0.12235	0.18663	BARRIER_COLON_CANCER_RECURRENCE_UP
WAKABAYASHI_ADIPOGENESIS_PPA...5	SET	141	0.056785	0.0051167	0.063777	0.18664	WAKABAYASHI_ADIPOGENESIS_PPARG_RXRA_BOUND_WITH_H4K20ME1_MARK
WANG_LMO4_TARGETS_UP	SET	312	0.03819	0.0050931	0.042913	0.18676	WANG_LMO4_TARGETS_UP
NABA_CORE_MATRISOME	SET	260	0.047259	0.0057623	0.05311	0.18679	NABA_CORE_MATRISOME
LU_IL4_SIGNALING	SET	87	0.075998	0.0053876	0.085542	0.18716	LU_IL4_SIGNALING
REACTOME_FACTORS_INVOLVED_IN...	SET	145	0.061879	0.0056536	0.069701	0.18734	REACTOME_FACTORS_INVOLVED_IN_MEGAKARYOCYTE_DEVELOPMENT_AND_PLATELET_PRODUCTION
AGUIRRE_PANCREATIC_CANCER_CO...2	SET	279	0.045804	0.0057822	0.051635	0.18753	AGUIRRE_PANCREATIC_CANCER_COPY_NUMBER_UP
PEPPER_CHRONIC_LYMPHOCYTIC_L...1	SET	21	0.17174	0.005993	0.19366	0.1876	PEPPER_CHRONIC_LYMPHOCYTIC_LEUKEMIA_DN
REACTOME_GLUCAGON_SIGNALING_...	SET	31	0.12485	0.0052921	0.14091	0.1878	REACTOME_GLUCAGON_SIGNALING_IN_METABOLIC_REGULATION
REACTOME_ENDOSOMAL_SORTING_C...	SET	28	0.13917	0.0056067	0.15721	0.18802	REACTOME_ENDOSOMAL_SORTING_COMPLEX_REQUIRED_FOR_TRANSPORT_ESCRT
GRADE_COLON_AND_RECTAL_CANCE...2	SET	262	0.041264	0.0050504	0.046627	0.18809	GRADE_COLON_AND_RECTAL_CANCER_UP
COLINA_TARGETS_OF_4EBP1_AND_...	SET	308	0.039135	0.0051863	0.044223	0.1881	COLINA_TARGETS_OF_4EBP1_AND_4EBP2
PID_ANTHRAX_PATHWAY	SET	17	0.19287	0.0060564	0.21801	0.18817	PID_ANTHRAX_PATHWAY
REACTOME_BUTYRATE_RESPONSE_F...	SET	14	0.16695	0.0047578	0.18885	0.18835	REACTOME_BUTYRATE_RESPONSE_FACTOR_1_BRF1_BINDS_AND_DESTABILIZES_MRNA
BIOCARTA_RANMS_PATHWAY	SET	10	0.2553	0.0061496	0.28888	0.18842	BIOCARTA_RANMS_PATHWAY
REACTOME_METABOLISM_OF_POLYA...	SET	52	0.09276	0.0050891	0.10497	0.18844	REACTOME_METABOLISM_OF_POLYAMINES
KEGG_DILATED_CARDIOMYOPATHY	SET	85	0.080772	0.0056602	0.091407	0.18845	KEGG_DILATED_CARDIOMYOPATHY
MURAKAMI_UV_RESPONSE_1HR_DN	SET	10	0.25831	0.0062224	0.29324	0.1892	MURAKAMI_UV_RESPONSE_1HR_DN
TURASHVILI_BREAST_CARCINOMA_...1	SET	4	0.26244	0.0039989	0.29832	0.18951	TURASHVILI_BREAST_CARCINOMA_DUCTAL_VS_LOBULAR_DN
KYNG_ENVIRONMENTAL_STRESS_RE...6	SET	23	0.14093	0.0051463	0.1602	0.18952	KYNG_ENVIRONMENTAL_STRESS_RESPONSE_NOT_BY_UV_IN_OLD
FIGUEROA_AML_METHYLATION_CLU...4	SET	45	0.10764	0.0054948	0.12236	0.18952	FIGUEROA_AML_METHYLATION_CLUSTER_2_UP
REACTOME_RNA_POLYMERASE_II_T...4	SET	56	0.084676	0.0048204	0.096362	0.18978	REACTOME_RNA_POLYMERASE_II_TRANSCRIPTION_TERMINATION
SHIN_B_CELL_LYMPHOMA_CLUSTER...7	SET	34	0.11684	0.0051862	0.13317	0.19013	SHIN_B_CELL_LYMPHOMA_CLUSTER_8
WEBER_METHYLATED_LCP_IN_FIBR...2	SET	11	0.1686	0.0042594	0.19216	0.19015	WEBER_METHYLATED_LCP_IN_FIBROBLAST_UP
REACTOME_AMINE_LIGAND_BINDIN...	SET	37	0.12241	0.0056673	0.13952	0.19016	REACTOME_AMINE_LIGAND_BINDING_RECEPTORS
CAFFAREL_RESPONSE_TO_THC_24H...3	SET	52	0.096712	0.0053059	0.11023	0.19016	CAFFAREL_RESPONSE_TO_THC_24HR_5_DN
REACTOME_GPVI_MEDIATED_ACTIV...	SET	34	0.1269	0.0056328	0.14478	0.19037	REACTOME_GPVI_MEDIATED_ACTIVATION_CASCADE
KEGG_GLYCOSPHINGOLIPID_BIOSY...2	SET	13	0.18892	0.0051882	0.21592	0.1908	KEGG_GLYCOSPHINGOLIPID_BIOSYNTHESIS_GLOBO_SERIES
MATZUK_IMPLANTATION_AND_UTER...	SET	17	0.1659	0.0052093	0.18988	0.19115	MATZUK_IMPLANTATION_AND_UTERINE
GROSS_HYPOXIA_VIA_ELK3_UP	SET	184	0.046896	0.0048211	0.053682	0.19118	GROSS_HYPOXIA_VIA_ELK3_UP
REACTOME_DEGRADATION_OF_BETA...	SET	77	0.078322	0.005225	0.089688	0.19127	REACTOME_DEGRADATION_OF_BETA_CATENIN_BY_THE_DESTRUCTION_COMPLEX
NADLER_OBESITY_DN	SET	44	0.097284	0.0049107	0.11144	0.19135	NADLER_OBESITY_DN
REACTOME_MICRORNA_MIRNA_BIOG...	SET	21	0.14676	0.0051212	0.16826	0.19155	REACTOME_MICRORNA_MIRNA_BIOGENESIS
GOTZMANN_EPITHELIAL_TO_MESEN...1	SET	185	0.049035	0.0050546	0.05622	0.19156	GOTZMANN_EPITHELIAL_TO_MESENCHYMAL_TRANSITION_DN
KRIEG_HYPOXIA_NOT_VIA_KDM3A	SET	685	0.027409	0.0053563	0.031544	0.19245	KRIEG_HYPOXIA_NOT_VIA_KDM3A
BIOCARTA_P38MAPK_PATHWAY	SET	32	0.11679	0.0050295	0.13442	0.19246	BIOCARTA_P38MAPK_PATHWAY
PETRETTO_BLOOD_PRESSURE_DN	SET	8	0.24966	0.0053793	0.28881	0.19368	PETRETTO_BLOOD_PRESSURE_DN
TUOMISTO_TUMOR_SUPPRESSION_B...1	SET	17	0.16176	0.0050793	0.18743	0.19406	TUOMISTO_TUMOR_SUPPRESSION_BY_COL13A1_DN
KEGG_VALINE_LEUCINE_AND_ISOL...1	SET	9	0.21095	0.0048208	0.24483	0.19446	KEGG_VALINE_LEUCINE_AND_ISOLEUCINE_BIOSYNTHESIS
CHEN_ETV5_TARGETS_TESTIS	SET	20	0.1249	0.0042535	0.14496	0.19446	CHEN_ETV5_TARGETS_TESTIS
MONTERO_THYROID_CANCER_POOR_...2	SET	12	0.23047	0.006081	0.26757	0.19453	MONTERO_THYROID_CANCER_POOR_SURVIVAL_UP
REACTOME_DIGESTION	SET	16	0.16454	0.0050125	0.19104	0.19455	REACTOME_DIGESTION
PEREZ_TP63_TARGETS	SET	312	0.038461	0.0051294	0.044717	0.19487	PEREZ_TP63_TARGETS
KEGG_ONE_CARBON_POOL_BY_FOLA...	SET	17	0.14295	0.0044888	0.16631	0.19502	KEGG_ONE_CARBON_POOL_BY_FOLATE
BARRIER_CANCER_RELAPSE_TUMOR...2	SET	16	0.16606	0.005059	0.19321	0.19503	BARRIER_CANCER_RELAPSE_TUMOR_SAMPLE_UP
RAMJAUN_APOPTOSIS_BY_TGFB1_V...3	SET	8	0.24238	0.0052224	0.28201	0.19505	RAMJAUN_APOPTOSIS_BY_TGFB1_VIA_SMAD4_DN
MORI_IMMATURE_B_LYMPHOCYTE_DN	SET	84	0.071855	0.0050057	0.083648	0.19517	MORI_IMMATURE_B_LYMPHOCYTE_DN
KONG_E2F3_TARGETS	SET	91	0.071071	0.0051522	0.082955	0.1958	KONG_E2F3_TARGETS
MIKKELSEN_MEF_ICP_WITH_H3K4M...	SET	38	0.1154	0.0054142	0.13478	0.19595	MIKKELSEN_MEF_ICP_WITH_H3K4ME3_AND_H3K27ME3
IIZUKA_LIVER_CANCER_PROGRESS...6	SET	12	0.25372	0.0066947	0.29706	0.19653	IIZUKA_LIVER_CANCER_PROGRESSION_L0_L1_UP
PID_IL12_STAT4_PATHWAY	SET	32	0.12348	0.0053175	0.14495	0.19714	PID_IL12_STAT4_PATHWAY
LEI_HOXC8_TARGETS_UP	SET	12	0.20917	0.0055193	0.24554	0.19715	LEI_HOXC8_TARGETS_UP
ABRAMSON_INTERACT_WITH_AIRE	SET	43	0.098467	0.0049138	0.11561	0.1972	ABRAMSON_INTERACT_WITH_AIRE
RIZ_ERYTHROID_DIFFERENTIATIO...2	SET	36	0.11569	0.0052834	0.13589	0.19729	RIZ_ERYTHROID_DIFFERENTIATION_6HR
REACTOME_HYALURONAN_METABOLI...	SET	17	0.16083	0.0050503	0.18904	0.19745	REACTOME_HYALURONAN_METABOLISM
RUAN_RESPONSE_TO_TNF_DN	SET	73	0.074555	0.0048434	0.087663	0.19754	RUAN_RESPONSE_TO_TNF_DN
VALK_AML_CLUSTER_1	SET	25	0.15702	0.0059779	0.18467	0.19758	VALK_AML_CLUSTER_1
MARTINEZ_RESPONSE_TO_TRABECT...3	SET	59	0.087743	0.0051266	0.10319	0.19759	MARTINEZ_RESPONSE_TO_TRABECTEDIN_UP
SHAFFER_IRF4_TARGETS_IN_ACTI...2	SET	58	0.093523	0.0054179	0.11001	0.19763	SHAFFER_IRF4_TARGETS_IN_ACTIVATED_DENDRITIC_CELL
REACTOME_TFAP2_AP_2_FAMILY_R...1	SET	5	0.35485	0.0060451	0.41776	0.19783	REACTOME_TFAP2_AP_2_FAMILY_REGULATES_TRANSCRIPTION_OF_CELL_CYCLE_FACTORS
BIOCARTA_P53_PATHWAY	SET	16	0.1445	0.004402	0.17022	0.19798	BIOCARTA_P53_PATHWAY
PID_RAC1_REG_PATHWAY	SET	36	0.11177	0.0051045	0.13168	0.19801	PID_RAC1_REG_PATHWAY
BERENJENO_TRANSFORMED_BY_RHO...2	SET	28	0.11955	0.0048162	0.1409	0.1981	BERENJENO_TRANSFORMED_BY_RHOA_FOREVER_DN
YORDY_RECIPROCAL_REGULATION_...1	SET	66	0.084093	0.0051956	0.099168	0.19823	YORDY_RECIPROCAL_REGULATION_BY_ETS1_AND_SP100_DN
BOYAULT_LIVER_CANCER_SUBCLAS...16	SET	63	0.08557	0.0051657	0.10097	0.19838	BOYAULT_LIVER_CANCER_SUBCLASS_G6_UP
ACOSTA_PROLIFERATION_INDEPEN...1	SET	99	0.065342	0.0049396	0.077127	0.19845	ACOSTA_PROLIFERATION_INDEPENDENT_MYC_TARGETS_DN
REACTOME_REGULATION_OF_GENE_...1	SET	10	0.20206	0.0048674	0.23871	0.19864	REACTOME_REGULATION_OF_GENE_EXPRESSION_BY_HYPOXIA_INDUCIBLE_FACTOR
KEGG_HEDGEHOG_SIGNALING_PATH...	SET	54	0.096745	0.0054085	0.11431	0.19868	KEGG_HEDGEHOG_SIGNALING_PATHWAY
REACTOME_ACTIVATION_OF_APC_C...	SET	69	0.078163	0.0049372	0.092388	0.19878	REACTOME_ACTIVATION_OF_APC_C_AND_APC_C:CDC20_MEDIATED_DEGRADATION_OF_MITOTIC_PROTEINS
REACTOME_NUCLEOTIDE_EXCISION...	SET	99	0.061445	0.004645	0.072635	0.1988	REACTOME_NUCLEOTIDE_EXCISION_REPAIR
WANG_RESPONSE_TO_GSK3_INHIBI...1	SET	323	0.036232	0.0049149	0.042842	0.19887	WANG_RESPONSE_TO_GSK3_INHIBITOR_SB216763_DN
JIANG_AGING_CEREBRAL_CORTEX_...2	SET	29	0.13088	0.005366	0.15489	0.19907	JIANG_AGING_CEREBRAL_CORTEX_UP
SHI_SPARC_TARGETS_DN	SET	12	0.23403	0.006175	0.27707	0.19916	SHI_SPARC_TARGETS_DN
VERRECCHIA_RESPONSE_TO_TGFB1...4	SET	11	0.20985	0.0053014	0.24861	0.19932	VERRECCHIA_RESPONSE_TO_TGFB1_C4
DEBIASI_APOPTOSIS_BY_REOVIRU...2	SET	274	0.040449	0.0050609	0.047947	0.19945	DEBIASI_APOPTOSIS_BY_REOVIRUS_INFECTION_UP
FISCHER_DIRECT_P53_TARGETS_M...	SET	292	0.037477	0.0048381	0.044484	0.19977	FISCHER_DIRECT_P53_TARGETS_META_ANALYSIS
BLALOCK_ALZHEIMERS_DISEASE_I...1	SET	152	0.051113	0.0047804	0.060785	0.20021	BLALOCK_ALZHEIMERS_DISEASE_INCIPIENT_DN
SMID_BREAST_CANCER_BASAL_DN	SET	633	0.026942	0.0050691	0.032092	0.2006	SMID_BREAST_CANCER_BASAL_DN
REACTOME_ANTIMICROBIAL_PEPTI...	SET	72	0.089958	0.0058041	0.10717	0.20063	REACTOME_ANTIMICROBIAL_PEPTIDES
CHYLA_CBFA2T3_TARGETS_UP	SET	345	0.036936	0.0051748	0.044016	0.2007	CHYLA_CBFA2T3_TARGETS_UP
REACTOME_DEFECTIVE_LFNG_CAUS...	SET	5	0.35745	0.0060894	0.42645	0.20097	REACTOME_DEFECTIVE_LFNG_CAUSES_SCDO3
REN_BOUND_BY_E2F	SET	56	0.083174	0.0047349	0.099234	0.20098	REN_BOUND_BY_E2F
REACTOME_SIGNALING_BY_NOTCH1...3	SET	6	0.21482	0.0040087	0.25638	0.20106	REACTOME_SIGNALING_BY_NOTCH1_T_7_9_NOTCH1:M1580_K2555_TRANSLOCATION_MUTANT
MOREIRA_RESPONSE_TO_TSA_DN	SET	17	0.18957	0.0059527	0.22645	0.20127	MOREIRA_RESPONSE_TO_TSA_DN
MOOTHA_HUMAN_MITODB_6_2002	SET	390	0.031598	0.0047006	0.037764	0.20138	MOOTHA_HUMAN_MITODB_6_2002
APPEL_IMATINIB_RESPONSE	SET	31	0.11333	0.0048035	0.13562	0.20168	APPEL_IMATINIB_RESPONSE
GINESTIER_BREAST_CANCER_ZNF2...2	SET	61	0.076401	0.0045387	0.09147	0.20179	GINESTIER_BREAST_CANCER_ZNF217_AMPLIFIED_UP
ZHOU_PANCREATIC_BETA_CELL	SET	11	0.22032	0.0055659	0.26438	0.20234	ZHOU_PANCREATIC_BETA_CELL
ASTON_MAJOR_DEPRESSIVE_DISOR...2	SET	41	0.10044	0.0048947	0.12057	0.20241	ASTON_MAJOR_DEPRESSIVE_DISORDER_UP
LAIHO_COLORECTAL_CANCER_SERR...2	SET	105	0.065219	0.0050766	0.078316	0.2025	LAIHO_COLORECTAL_CANCER_SERRATED_UP
REACTOME_UB_SPECIFIC_PROCESS...	SET	165	0.05084	0.0049521	0.061158	0.20291	REACTOME_UB_SPECIFIC_PROCESSING_PROTEASES
MARIADASON_REGULATED_BY_HIST...1	SET	36	0.10897	0.0049769	0.13112	0.20297	MARIADASON_REGULATED_BY_HISTONE_ACETYLATION_DN
REACTOME_TP53_REGULATES_TRAN...8	SET	14	0.15276	0.0043535	0.1841	0.20334	REACTOME_TP53_REGULATES_TRANSCRIPTION_OF_GENES_INVOLVED_IN_G1_CELL_CYCLE_ARREST
MCCOLLUM_GELDANAMYCIN_RESIST...1	SET	6	0.26022	0.004856	0.31373	0.20343	MCCOLLUM_GELDANAMYCIN_RESISTANCE_DN
REACTOME_ASSEMBLY_OF_THE_ORC...	SET	5	0.294	0.0050084	0.35446	0.20344	REACTOME_ASSEMBLY_OF_THE_ORC_COMPLEX_AT_THE_ORIGIN_OF_REPLICATION
MURAKAMI_UV_RESPONSE_1HR_UP	SET	15	0.16773	0.0049475	0.20223	0.20345	MURAKAMI_UV_RESPONSE_1HR_UP
REACTOME_ER_QUALITY_CONTROL_...	SET	20	0.1414	0.0048156	0.17057	0.20357	REACTOME_ER_QUALITY_CONTROL_COMPARTMENT_ERQC
KIM_ALL_DISORDERS_OLIGODENDR...1	SET	30	0.1066	0.004445	0.1286	0.20358	KIM_ALL_DISORDERS_OLIGODENDROCYTE_NUMBER_CORR_DN
KEGG_GLYCOSAMINOGLYCAN_BIOSY...3	SET	15	0.15599	0.0046013	0.1883	0.20373	KEGG_GLYCOSAMINOGLYCAN_BIOSYNTHESIS_KERATAN_SULFATE
GREGORY_SYNTHETIC_LETHAL_WIT...	SET	127	0.059082	0.0050546	0.071321	0.20373	GREGORY_SYNTHETIC_LETHAL_WITH_IMATINIB
REACTOME_DEFECTIVE_ST3GAL3_C...	SET	8	0.24045	0.005181	0.29031	0.20377	REACTOME_DEFECTIVE_ST3GAL3_CAUSES_MCT12_AND_EIEE15
LIU_VAV3_PROSTATE_CARCINOGEN...2	SET	84	0.074129	0.0051642	0.089554	0.20391	LIU_VAV3_PROSTATE_CARCINOGENESIS_UP
REACTOME_MITOTIC_G1_G1_S_PHA...	SET	133	0.052391	0.0045859	0.063319	0.20401	REACTOME_MITOTIC_G1_G1_S_PHASES
ZHOU_INFLAMMATORY_RESPONSE_F...1	SET	258	0.040367	0.0049034	0.048793	0.20404	ZHOU_INFLAMMATORY_RESPONSE_FIMA_DN
GARGALOVIC_RESPONSE_TO_OXIDI...5	SET	14	0.1711	0.004876	0.2072	0.20447	GARGALOVIC_RESPONSE_TO_OXIDIZED_PHOSPHOLIPIDS_BROWN_UP
REACTOME_PROTEIN_FOLDING	SET	91	0.063246	0.004585	0.0766	0.2045	REACTOME_PROTEIN_FOLDING
WAMUNYOKOLI_OVARIAN_CANCER_L...2	SET	250	0.039294	0.0046995	0.047601	0.20456	WAMUNYOKOLI_OVARIAN_CANCER_LMP_UP
SCHOEN_NFKB_SIGNALING	SET	33	0.11894	0.0052012	0.14412	0.20461	SCHOEN_NFKB_SIGNALING
REACTOME_SYNTHESIS_OF_PIPS_A...3	SET	15	0.16691	0.0049236	0.20251	0.20491	REACTOME_SYNTHESIS_OF_PIPS_AT_THE_GOLGI_MEMBRANE
ZHAN_MULTIPLE_MYELOMA_CD1_AN...2	SET	82	0.069269	0.0047681	0.08413	0.20516	ZHAN_MULTIPLE_MYELOMA_CD1_AND_CD2_UP
REACTOME_CA2PLUS_ACTIVATED_K...	SET	9	0.2392	0.0054664	0.29075	0.20534	REACTOME_CA2PLUS_ACTIVATED_KPLUS_CHANNELS
SCHLINGEMANN_SKIN_CARCINOGEN...1	SET	21	0.1287	0.0044912	0.15657	0.20554	SCHLINGEMANN_SKIN_CARCINOGENESIS_TPA_DN
PID_NETRIN_PATHWAY	SET	32	0.12152	0.0052331	0.14824	0.20618	PID_NETRIN_PATHWAY
LEIN_OLIGODENDROCYTE_MARKERS	SET	67	0.078249	0.0048708	0.09546	0.2062	LEIN_OLIGODENDROCYTE_MARKERS
CAVARD_LIVER_CANCER_MALIGNAN...	SET	27	0.13271	0.0052503	0.16193	0.20625	CAVARD_LIVER_CANCER_MALIGNANT_VS_BENIGN
BENPORATH_ES_1	SET	342	0.034027	0.0047469	0.041555	0.20645	BENPORATH_ES_1
YU_MYC_TARGETS_UP	SET	40	0.10487	0.0050478	0.1282	0.20668	YU_MYC_TARGETS_UP
MARIADASON_RESPONSE_TO_BUTYR...2	SET	7	0.1857	0.0037429	0.22732	0.20699	MARIADASON_RESPONSE_TO_BUTYRATE_CURCUMIN_SULINDAC_TSA_2
REACTOME_AMPK_INHIBITS_CHREB...	SET	7	0.22547	0.0045444	0.27599	0.20699	REACTOME_AMPK_INHIBITS_CHREBP_TRANSCRIPTIONAL_ACTIVATION_ACTIVITY
STEINER_ERYTHROCYTE_MEMBRANE...	SET	14	0.15848	0.0045163	0.19404	0.20705	STEINER_ERYTHROCYTE_MEMBRANE_GENES
TERAMOTO_OPN_TARGETS_CLUSTER...3	SET	11	0.2287	0.0057778	0.28039	0.20736	TERAMOTO_OPN_TARGETS_CLUSTER_4
GRAHAM_CML_QUIESCENT_VS_CML_...2	SET	23	0.14953	0.0054605	0.18345	0.20751	GRAHAM_CML_QUIESCENT_VS_CML_DIVIDING_UP
IIZUKA_LIVER_CANCER_EARLY_RE...	SET	11	0.20417	0.0051581	0.2505	0.20752	IIZUKA_LIVER_CANCER_EARLY_RECURRENCE
HELLER_HDAC_TARGETS_UP	SET	260	0.037609	0.0045857	0.046153	0.20758	HELLER_HDAC_TARGETS_UP
HAHTOLA_SEZARY_SYNDROM_DN	SET	37	0.10971	0.0050793	0.13464	0.2076	HAHTOLA_SEZARY_SYNDROM_DN
REACTOME_SIALIC_ACID_METABOL...	SET	33	0.11413	0.0049909	0.14017	0.20776	REACTOME_SIALIC_ACID_METABOLISM
HOLLERN_SQUAMOUS_BREAST_TUMOR	SET	144	0.054757	0.0049857	0.067295	0.20792	HOLLERN_SQUAMOUS_BREAST_TUMOR
HARRIS_BRAIN_CANCER_PROGENIT...	SET	38	0.1034	0.0048514	0.1272	0.20814	HARRIS_BRAIN_CANCER_PROGENITORS
CHAUHAN_RESPONSE_TO_METHOXYE...2	SET	43	0.087255	0.0043543	0.10742	0.20833	CHAUHAN_RESPONSE_TO_METHOXYESTRADIOL_UP
KEGG_CHEMOKINE_SIGNALING_PAT...	SET	170	0.050558	0.004998	0.062293	0.20851	KEGG_CHEMOKINE_SIGNALING_PATHWAY
IVANOVA_HEMATOPOIESIS_STEM_C...3	SET	196	0.046432	0.0049248	0.057264	0.20874	IVANOVA_HEMATOPOIESIS_STEM_CELL_LONG_TERM
MATZUK_MATERNAL_EFFECT	SET	8	0.19799	0.0042661	0.24428	0.20883	MATZUK_MATERNAL_EFFECT
BIOCARTA_AHSP_PATHWAY	SET	9	0.17398	0.003976	0.21471	0.20888	BIOCARTA_AHSP_PATHWAY
IKEDA_MIR30_TARGETS_DN	SET	23	0.14795	0.0054029	0.18283	0.2092	IKEDA_MIR30_TARGETS_DN
PID_MYC_REPRESS_PATHWAY	SET	61	0.078072	0.0046379	0.096494	0.20924	PID_MYC_REPRESS_PATHWAY
BIOCARTA_CARM1_PATHWAY	SET	12	0.20739	0.0054721	0.25641	0.20932	BIOCARTA_CARM1_PATHWAY
REACTOME_THROMBIN_SIGNALLING...	SET	29	0.11369	0.004661	0.14064	0.20945	REACTOME_THROMBIN_SIGNALLING_THROUGH_PROTEINASE_ACTIVATED_RECEPTORS_PARS
SIMBULAN_PARP1_TARGETS_DN	SET	15	0.14322	0.0042248	0.17742	0.20977	SIMBULAN_PARP1_TARGETS_DN
HU_GENOTOXIC_DAMAGE_4HR	SET	33	0.10566	0.0046205	0.13099	0.20994	HU_GENOTOXIC_DAMAGE_4HR
REACTOME_OTHER_SEMAPHORIN_IN...	SET	17	0.15231	0.0047826	0.18882	0.20995	REACTOME_OTHER_SEMAPHORIN_INTERACTIONS
SCHLOSSER_MYC_TARGETS_AND_SE...1	SET	41	0.09193	0.0044799	0.11409	0.21019	SCHLOSSER_MYC_TARGETS_AND_SERUM_RESPONSE_DN
REACTOME_SPHINGOLIPID_DE_NOV...	SET	44	0.08891	0.004488	0.11035	0.2102	REACTOME_SPHINGOLIPID_DE_NOVO_BIOSYNTHESIS
YOSHIMURA_MAPK8_TARGETS_DN	SET	326	0.035048	0.0047759	0.043499	0.21021	YOSHIMURA_MAPK8_TARGETS_DN
REACTOME_APOPTOTIC_CLEAVAGE_...1	SET	35	0.10941	0.0049268	0.13581	0.21024	REACTOME_APOPTOTIC_CLEAVAGE_OF_CELLULAR_PROTEINS
NAGY_STAGA_COMPONENTS_HUMAN	SET	13	0.17782	0.0048834	0.22081	0.21033	NAGY_STAGA_COMPONENTS_HUMAN
REACTOME_RESPONSE_TO_METAL_I...	SET	14	0.24237	0.0069071	0.30246	0.21148	REACTOME_RESPONSE_TO_METAL_IONS
CHICAS_RB1_TARGETS_SENESCENT	SET	519	0.027754	0.0047445	0.034683	0.2118	CHICAS_RB1_TARGETS_SENESCENT
REACTOME_DEFECTIVE_B4GALT1_C...	SET	8	0.23407	0.0050434	0.2927	0.21195	REACTOME_DEFECTIVE_B4GALT1_CAUSES_B4GALT1_CDG_CDG_2D
BIOCARTA_MSP_PATHWAY	SET	6	0.31358	0.0058517	0.39255	0.2122	BIOCARTA_MSP_PATHWAY
REACTOME_TGF_BETA_RECEPTOR_S...1	SET	30	0.12002	0.0050048	0.15037	0.21238	REACTOME_TGF_BETA_RECEPTOR_SIGNALING_ACTIVATES_SMADS
PEART_HDAC_PROLIFERATION_CLU...2	SET	51	0.084694	0.0046018	0.10617	0.21251	PEART_HDAC_PROLIFERATION_CLUSTER_UP
REACTOME_REVERSIBLE_HYDRATIO...	SET	10	0.21449	0.0051667	0.2693	0.21289	REACTOME_REVERSIBLE_HYDRATION_OF_CARBON_DIOXIDE
PALOMERO_GSI_SENSITIVITY_DN	SET	4	0.31261	0.0047633	0.39275	0.21304	PALOMERO_GSI_SENSITIVITY_DN
KEGG_INOSITOL_PHOSPHATE_META...	SET	52	0.081419	0.0044669	0.10231	0.21309	KEGG_INOSITOL_PHOSPHATE_METABOLISM
BANDRES_RESPONSE_TO_CARMUSTI...8	SET	18	0.12955	0.004186	0.1629	0.21323	BANDRES_RESPONSE_TO_CARMUSTIN_WITHOUT_MGMT_48HR_UP
MIKKELSEN_NPC_HCP_WITH_H3K4M...	SET	195	0.047593	0.0050352	0.059851	0.21326	MIKKELSEN_NPC_HCP_WITH_H3K4ME3_AND_H3K27ME3
REACTOME_VASOPRESSIN_REGULAT...	SET	40	0.10041	0.0048332	0.1263	0.2133	REACTOME_VASOPRESSIN_REGULATES_RENAL_WATER_HOMEOSTASIS_VIA_AQUAPORINS
BOYAULT_LIVER_CANCER_SUBCLAS...7	SET	23	0.1381	0.0050432	0.17395	0.21363	BOYAULT_LIVER_CANCER_SUBCLASS_G2
BIOCARTA_SODD_PATHWAY	SET	9	0.24518	0.005603	0.30883	0.21364	BIOCARTA_SODD_PATHWAY
SATO_SILENCED_BY_DEACETYLATI...	SET	35	0.098099	0.0044176	0.12366	0.21381	SATO_SILENCED_BY_DEACETYLATION_IN_PANCREATIC_CANCER
REACTOME_P2Y_RECEPTORS	SET	9	0.20121	0.0045983	0.25374	0.21389	REACTOME_P2Y_RECEPTORS
ZHENG_GLIOBLASTOMA_PLASTICIT...2	SET	223	0.041775	0.0047225	0.05271	0.21403	ZHENG_GLIOBLASTOMA_PLASTICITY_UP
KEGG_BIOSYNTHESIS_OF_UNSATUR...	SET	21	0.14149	0.0049374	0.17863	0.21416	KEGG_BIOSYNTHESIS_OF_UNSATURATED_FATTY_ACIDS
REACTOME_CROSS_PRESENTATION_...2	SET	42	0.092816	0.0045777	0.11735	0.21449	REACTOME_CROSS_PRESENTATION_OF_SOLUBLE_EXOGENOUS_ANTIGENS_ENDOSOMES
REACTOME_DEGRADATION_OF_CYST...	SET	14	0.17476	0.0049804	0.22096	0.2145	REACTOME_DEGRADATION_OF_CYSTEINE_AND_HOMOCYSTEINE
REACTOME_RUNX2_REGULATES_BON...	SET	28	0.12282	0.0049478	0.15532	0.21455	REACTOME_RUNX2_REGULATES_BONE_DEVELOPMENT
BIOCARTA_CSK_PATHWAY	SET	19	0.14553	0.0048308	0.18414	0.21468	BIOCARTA_CSK_PATHWAY
GAUSSMANN_MLL_AF4_FUSION_TAR...14	SET	216	0.041494	0.0046175	0.052553	0.21489	GAUSSMANN_MLL_AF4_FUSION_TARGETS_G_UP
WEBER_METHYLATED_LCP_IN_SPER...2	SET	13	0.15321	0.0042075	0.19419	0.21507	WEBER_METHYLATED_LCP_IN_SPERM_UP
REACTOME_UREA_CYCLE	SET	9	0.20379	0.0046571	0.25829	0.21507	REACTOME_UREA_CYCLE
TURASHVILI_BREAST_DUCTAL_CAR...2	SET	43	0.10463	0.0052212	0.13278	0.21536	TURASHVILI_BREAST_DUCTAL_CARCINOMA_VS_DUCTAL_NORMAL_UP
TERAO_AOX4_TARGETS_HG_DN	SET	6	0.24063	0.0044905	0.30547	0.21543	TERAO_AOX4_TARGETS_HG_DN
LEE_EARLY_T_LYMPHOCYTE_DN	SET	53	0.08757	0.0048502	0.11139	0.21589	LEE_EARLY_T_LYMPHOCYTE_DN
TERAO_AOX4_TARGETS_HG_UP	SET	26	0.10774	0.004183	0.13715	0.21606	TERAO_AOX4_TARGETS_HG_UP
WONG_PROTEASOME_GENE_MODULE	SET	45	0.086935	0.0044378	0.11072	0.21617	WONG_PROTEASOME_GENE_MODULE
LY_AGING_MIDDLE_UP	SET	14	0.1722	0.0049075	0.21932	0.21619	LY_AGING_MIDDLE_UP
GRAESSMANN_RESPONSE_TO_MC_AN...2	SET	563	0.025437	0.0045232	0.032452	0.21657	GRAESSMANN_RESPONSE_TO_MC_AND_DOXORUBICIN_UP
KEGG_PRIMARY_IMMUNODEFICIENCY	SET	31	0.11162	0.0047313	0.14244	0.21662	KEGG_PRIMARY_IMMUNODEFICIENCY
MOOTHA_ROS	SET	7	0.23086	0.0046531	0.29487	0.21685	MOOTHA_ROS
FIGUEROA_AML_METHYLATION_CLU...2	SET	107	0.060194	0.0047296	0.077159	0.21767	FIGUEROA_AML_METHYLATION_CLUSTER_1_UP
BAKKER_FOXO3_TARGETS_DN	SET	156	0.050007	0.0047375	0.064101	0.21767	BAKKER_FOXO3_TARGETS_DN
BIOCARTA_TNFR1_PATHWAY	SET	26	0.12353	0.0047959	0.15858	0.21799	BIOCARTA_TNFR1_PATHWAY
BIOCARTA_HSP27_PATHWAY	SET	12	0.16678	0.0044007	0.21412	0.21802	BIOCARTA_HSP27_PATHWAY
HUANG_DASATINIB_RESISTANCE_DN	SET	63	0.075727	0.0045715	0.09727	0.21814	HUANG_DASATINIB_RESISTANCE_DN
GALINDO_IMMUNE_RESPONSE_TO_E...	SET	74	0.071935	0.004705	0.092478	0.21833	GALINDO_IMMUNE_RESPONSE_TO_ENTEROTOXIN
REACTOME_TRANSPORT_OF_NUCLEO...2	SET	8	0.1832	0.0039473	0.23568	0.21849	REACTOME_TRANSPORT_OF_NUCLEOTIDE_SUGARS
DELACROIX_RAR_TARGETS_DN	SET	26	0.12872	0.0049974	0.16572	0.21867	DELACROIX_RAR_TARGETS_DN
MACLACHLAN_BRCA1_TARGETS_DN	SET	15	0.15745	0.0046444	0.20274	0.21871	MACLACHLAN_BRCA1_TARGETS_DN
LIU_IL13_PRIMING_MODEL	SET	14	0.15766	0.004493	0.20311	0.21881	LIU_IL13_PRIMING_MODEL
BURTON_ADIPOGENESIS_PEAK_AT_...2	SET	40	0.08965	0.0043153	0.11564	0.21909	BURTON_ADIPOGENESIS_PEAK_AT_16HR
ZWANG_EGF_PERSISTENTLY_DN	SET	55	0.081295	0.0045865	0.10491	0.2192	ZWANG_EGF_PERSISTENTLY_DN
REACTOME_REGULATION_OF_MITOT...	SET	79	0.066293	0.0044794	0.085592	0.21932	REACTOME_REGULATION_OF_MITOTIC_CELL_CYCLE
AFFAR_YY1_TARGETS_DN	SET	230	0.041541	0.0047682	0.053646	0.21937	AFFAR_YY1_TARGETS_DN
LIANG_HEMATOPOIESIS_STEM_CEL...1	SET	40	0.10097	0.0048604	0.13047	0.2195	LIANG_HEMATOPOIESIS_STEM_CELL_NUMBER_LARGE_VS_TINY_DN
REACTOME_LYSOSPHINGOLIPID_AN...	SET	14	0.16017	0.0045646	0.20712	0.21967	REACTOME_LYSOSPHINGOLIPID_AND_LPA_RECEPTORS
REACTOME_METABOLISM_OF_COFAC...	SET	17	0.14158	0.0044456	0.18316	0.21977	REACTOME_METABOLISM_OF_COFACTORS
CHANDRAN_METASTASIS_TOP50_DN	SET	39	0.092566	0.0043997	0.11988	0.22003	CHANDRAN_METASTASIS_TOP50_DN
REACTOME_SIGNAL_AMPLIFICATION	SET	29	0.10946	0.0044878	0.1419	0.22024	REACTOME_SIGNAL_AMPLIFICATION
REACTOME_DNA_DAMAGE_RECOGNIT...	SET	33	0.10932	0.0047805	0.14184	0.22044	REACTOME_DNA_DAMAGE_RECOGNITION_IN_GG_NER
GRADE_COLON_VS_RECTAL_CANCER...1	SET	48	0.079226	0.0041765	0.10291	0.2207	GRADE_COLON_VS_RECTAL_CANCER_DN
IWANAGA_E2F1_TARGETS_NOT_IND...	SET	6	0.23215	0.0043321	0.30157	0.22071	IWANAGA_E2F1_TARGETS_NOT_INDUCED_BY_SERUM
KIM_GLIS2_TARGETS_DN	SET	5	0.24065	0.0040996	0.31325	0.22118	KIM_GLIS2_TARGETS_DN
REACTOME_REGULATION_OF_CYTOS...	SET	7	0.23944	0.0048261	0.31238	0.22169	REACTOME_REGULATION_OF_CYTOSKELETAL_REMODELING_AND_CELL_SPREADING_BY_IPP_COMPLEX_COMPONENTS
HE_PTEN_TARGETS_DN	SET	6	0.2411	0.0044991	0.31487	0.22193	HE_PTEN_TARGETS_DN
REACTOME_ROLE_OF_LAT2_NTAL_L...	SET	15	0.16227	0.0047865	0.2126	0.22267	REACTOME_ROLE_OF_LAT2_NTAL_LAB_ON_CALCIUM_MOBILIZATION
REACTOME_RORA_ACTIVATES_GENE...	SET	17	0.15046	0.0047245	0.19736	0.22294	REACTOME_RORA_ACTIVATES_GENE_EXPRESSION
BIOCARTA_RAB_PATHWAY	SET	12	0.17423	0.0045973	0.22874	0.22312	BIOCARTA_RAB_PATHWAY
NAKAYAMA_SOFT_TISSUE_TUMORS_...4	SET	78	0.068826	0.0046211	0.090355	0.22312	NAKAYAMA_SOFT_TISSUE_TUMORS_PCA2_UP
CHESLER_BRAIN_D6MIT150_QTL_C...	SET	6	0.21855	0.0040783	0.28694	0.22314	CHESLER_BRAIN_D6MIT150_QTL_CIS
THUM_SYSTOLIC_HEART_FAILURE_...1	SET	183	0.045823	0.0046981	0.060195	0.22326	THUM_SYSTOLIC_HEART_FAILURE_DN
WANG_TUMOR_INVASIVENESS_DN	SET	191	0.043125	0.004516	0.056664	0.22331	WANG_TUMOR_INVASIVENESS_DN
DUTTA_APOPTOSIS_VIA_NFKB	SET	30	0.10923	0.0045547	0.14354	0.22334	DUTTA_APOPTOSIS_VIA_NFKB
REACTOME_DEFECTIVE_CHSY1_CAU...	SET	7	0.21573	0.0043482	0.28392	0.22368	REACTOME_DEFECTIVE_CHSY1_CAUSES_TPBS
PLASARI_TGFB1_TARGETS_10HR_DN	SET	231	0.041619	0.0047874	0.054791	0.22375	PLASARI_TGFB1_TARGETS_10HR_DN
BIOCARTA_LEPTIN_PATHWAY	SET	10	0.247	0.0059497	0.32551	0.22399	BIOCARTA_LEPTIN_PATHWAY
GOERING_BLOOD_HDL_CHOLESTERO...2	SET	13	0.14309	0.0039295	0.18903	0.22454	GOERING_BLOOD_HDL_CHOLESTEROL_QTL_TRANS
LE_SKI_TARGETS_DN	SET	7	0.26961	0.0054341	0.35641	0.2247	LE_SKI_TARGETS_DN
XU_HGF_TARGETS_INDUCED_BY_AK...2	SET	13	0.17414	0.0047823	0.23023	0.22472	XU_HGF_TARGETS_INDUCED_BY_AKT1_48HR_UP
MCLACHLAN_DENTAL_CARIES_UP	SET	217	0.041483	0.0046268	0.054847	0.22473	MCLACHLAN_DENTAL_CARIES_UP
CORRADETTI_MTOR_PATHWAY_REGU...	SET	4	0.2547	0.003881	0.33693	0.22484	CORRADETTI_MTOR_PATHWAY_REGULATORS_DN
STARK_BRAIN_22Q11_DELETION	SET	10	0.17926	0.0043181	0.2373	0.22501	STARK_BRAIN_22Q11_DELETION
REACTOME_INSERTION_OF_TAIL_A...	SET	17	0.13964	0.0043849	0.18504	0.22523	REACTOME_INSERTION_OF_TAIL_ANCHORED_PROTEINS_INTO_THE_ENDOPLASMIC_RETICULUM_MEMBRANE
BIOCARTA_CTL_PATHWAY	SET	13	0.15833	0.0043483	0.20988	0.22531	BIOCARTA_CTL_PATHWAY
TOYOTA_TARGETS_OF_MIR34B_AND...	SET	414	0.028955	0.0044348	0.038384	0.22532	TOYOTA_TARGETS_OF_MIR34B_AND_MIR34C
REACTOME_RUNX3_REGULATES_NOT...	SET	13	0.19725	0.0054171	0.2621	0.22585	REACTOME_RUNX3_REGULATES_NOTCH_SIGNALING
REACTOME_NF_KB_ACTIVATION_TH...	SET	11	0.18242	0.0046086	0.24273	0.22616	REACTOME_NF_KB_ACTIVATION_THROUGH_FADD_RIP_1_PATHWAY_MEDIATED_BY_CASPASE_8_AND_10
KEGG_STEROID_HORMONE_BIOSYNT...	SET	51	0.097581	0.005302	0.12997	0.2264	KEGG_STEROID_HORMONE_BIOSYNTHESIS
REACTOME_NAPLUS_CL_DEPENDENT...	SET	17	0.15086	0.0047373	0.20103	0.2265	REACTOME_NAPLUS_CL_DEPENDENT_NEUROTRANSMITTER_TRANSPORTERS
CAMPS_COLON_CANCER_COPY_NUMB...2	SET	79	0.074085	0.0050059	0.098782	0.22664	CAMPS_COLON_CANCER_COPY_NUMBER_UP
RAO_BOUND_BY_SALL4_ISOFORM_A	SET	154	0.046075	0.0043372	0.061461	0.22673	RAO_BOUND_BY_SALL4_ISOFORM_A
BIOCARTA_COMP_PATHWAY	SET	16	0.15562	0.0047409	0.20761	0.22676	BIOCARTA_COMP_PATHWAY
KORKOLA_CORRELATED_WITH_POU5...	SET	30	0.098158	0.004093	0.13102	0.22688	KORKOLA_CORRELATED_WITH_POU5F1
REACTOME_DISEASES_OF_MISMATC...	SET	5	0.21854	0.003723	0.2918	0.22695	REACTOME_DISEASES_OF_MISMATCH_REPAIR_MMR
MARIADASON_RESPONSE_TO_BUTYR...5	SET	43	0.09332	0.0046569	0.12468	0.2271	MARIADASON_RESPONSE_TO_BUTYRATE_SULINDAC_6
STARK_PREFRONTAL_CORTEX_22Q1...1	SET	456	0.02668	0.0042833	0.035651	0.22712	STARK_PREFRONTAL_CORTEX_22Q11_DELETION_DN
TONKS_TARGETS_OF_RUNX1_RUNX1...9	SET	39	0.093686	0.0044529	0.1253	0.22733	TONKS_TARGETS_OF_RUNX1_RUNX1T1_FUSION_SUSTAINDED_IN_ERYTHROCYTE_UP
REACTOME_SIGNALING_BY_FGFR2_...1	SET	16	0.14277	0.0043494	0.19102	0.22741	REACTOME_SIGNALING_BY_FGFR2_IIIA_TM
KEGG_NOTCH_SIGNALING_PATHWAY	SET	44	0.083297	0.0042047	0.11151	0.22754	KEGG_NOTCH_SIGNALING_PATHWAY
SWEET_KRAS_TARGETS_UP	SET	75	0.075878	0.0049961	0.10184	0.22813	SWEET_KRAS_TARGETS_UP
BIOCARTA_STRESS_PATHWAY	SET	20	0.12939	0.0044065	0.17374	0.22823	BIOCARTA_STRESS_PATHWAY
DORN_ADENOVIRUS_INFECTION_32...2	SET	10	0.18088	0.0043572	0.24292	0.22825	DORN_ADENOVIRUS_INFECTION_32HR_UP
AIYAR_COBRA1_TARGETS_DN	SET	26	0.10352	0.0040188	0.13913	0.22844	AIYAR_COBRA1_TARGETS_DN
XU_HGF_TARGETS_INDUCED_BY_AK...3	SET	17	0.12919	0.0040565	0.17372	0.22855	XU_HGF_TARGETS_INDUCED_BY_AKT1_6HR
REACTOME_CHYLOMICRON_CLEARAN...	SET	5	0.25239	0.0042997	0.34046	0.22925	REACTOME_CHYLOMICRON_CLEARANCE
WIERENGA_STAT5A_TARGETS_UP	SET	181	0.045202	0.0046093	0.060991	0.22932	WIERENGA_STAT5A_TARGETS_UP
WANG_MLL_TARGETS	SET	262	0.037934	0.0046429	0.051286	0.22976	WANG_MLL_TARGETS
REACTOME_ADENYLATE_CYCLASE_A...	SET	10	0.20339	0.0048993	0.27521	0.22995	REACTOME_ADENYLATE_CYCLASE_ACTIVATING_PATHWAY
ROVERSI_GLIOMA_COPY_NUMBER_UP	SET	96	0.076257	0.0056772	0.10319	0.22995	ROVERSI_GLIOMA_COPY_NUMBER_UP
CHARAFE_BREAST_CANCER_LUMINA...2	SET	353	0.030673	0.0043459	0.041508	0.22997	CHARAFE_BREAST_CANCER_LUMINAL_VS_BASAL_UP
REACTOME_MUCOPOLYSACCHARIDOS...	SET	8	0.1844	0.0039733	0.24957	0.22999	REACTOME_MUCOPOLYSACCHARIDOSES
STEGER_ADIPOGENESIS_DN	SET	23	0.10898	0.0039798	0.14756	0.23009	STEGER_ADIPOGENESIS_DN
MATTHEWS_SKIN_CARCINOGENESIS...	SET	15	0.15354	0.004529	0.20803	0.23024	MATTHEWS_SKIN_CARCINOGENESIS_VIA_JUN
POOLA_INVASIVE_BREAST_CANCER...2	SET	256	0.037627	0.004553	0.0511	0.23077	POOLA_INVASIVE_BREAST_CANCER_UP
REACTOME_NCAM1_INTERACTIONS	SET	41	0.098715	0.0048105	0.13428	0.23114	REACTOME_NCAM1_INTERACTIONS
CHEN_NEUROBLASTOMA_COPY_NUMB...	SET	50	0.099891	0.0053742	0.13605	0.23142	CHEN_NEUROBLASTOMA_COPY_NUMBER_GAINS
REACTOME_SIGNALING_BY_BMP	SET	27	0.1054	0.0041696	0.14362	0.23152	REACTOME_SIGNALING_BY_BMP
SCHLOSSER_SERUM_RESPONSE_DN	SET	642	0.022976	0.0043524	0.031396	0.23214	SCHLOSSER_SERUM_RESPONSE_DN
REACTOME_CREB1_PHOSPHORYLATI...3	SET	8	0.20429	0.0044018	0.27963	0.23252	REACTOME_CREB1_PHOSPHORYLATION_THROUGH_THE_ACTIVATION_OF_CAMKII_CAMKK_CAMKIV_CASCASDE
FIGUEROA_AML_METHYLATION_CLU...6	SET	149	0.048064	0.004451	0.065824	0.23264	FIGUEROA_AML_METHYLATION_CLUSTER_3_UP
FIGUEROA_AML_METHYLATION_CLU...8	SET	98	0.056221	0.0042287	0.077017	0.2327	FIGUEROA_AML_METHYLATION_CLUSTER_4_UP
REACTOME_RUNX2_REGULATES_GEN...	SET	8	0.16332	0.0035189	0.22393	0.2329	REACTOME_RUNX2_REGULATES_GENES_INVOLVED_IN_CELL_MIGRATION
ACOSTA_PROLIFERATION_INDEPEN...2	SET	80	0.059419	0.0040401	0.081574	0.23319	ACOSTA_PROLIFERATION_INDEPENDENT_MYC_TARGETS_UP
BENPORATH_SOX2_TARGETS	SET	678	0.022468	0.0043692	0.030881	0.23344	BENPORATH_SOX2_TARGETS
BURTON_ADIPOGENESIS_2	SET	63	0.072218	0.0043597	0.099267	0.23346	BURTON_ADIPOGENESIS_2
LOPEZ_MESOTELIOMA_SURVIVAL_T...1	SET	7	0.28665	0.0057777	0.39481	0.23391	LOPEZ_MESOTELIOMA_SURVIVAL_TIME_DN
TSAI_RESPONSE_TO_RADIATION_T...	SET	30	0.1045	0.0043575	0.14408	0.23414	TSAI_RESPONSE_TO_RADIATION_THERAPY
VILLANUEVA_LIVER_CANCER_KRT1...2	SET	165	0.043119	0.0042	0.059569	0.23458	VILLANUEVA_LIVER_CANCER_KRT19_UP
GAUSSMANN_MLL_AF4_FUSION_TAR...11	SET	30	0.10437	0.0043522	0.14423	0.23465	GAUSSMANN_MLL_AF4_FUSION_TARGETS_F_DN
SATO_SILENCED_BY_METHYLATION...2	SET	38	0.094515	0.0044345	0.13068	0.23476	SATO_SILENCED_BY_METHYLATION_IN_PANCREATIC_CANCER_2
DEURIG_T_CELL_PROLYMPHOCYTIC...1	SET	291	0.033858	0.0043636	0.046936	0.23534	DEURIG_T_CELL_PROLYMPHOCYTIC_LEUKEMIA_DN
LINDGREN_BLADDER_CANCER_CLUS...6	SET	207	0.039063	0.0042566	0.054273	0.23584	LINDGREN_BLADDER_CANCER_CLUSTER_3_DN
REACTOME_INTEGRATION_OF_ENER...	SET	103	0.057866	0.0044614	0.080527	0.2362	REACTOME_INTEGRATION_OF_ENERGY_METABOLISM
REACTOME_INTERLEUKIN_23_SIGN...	SET	8	0.1989	0.0042855	0.2769	0.23629	REACTOME_INTERLEUKIN_23_SIGNALING
JIANG_AGING_CEREBRAL_CORTEX_...1	SET	44	0.081319	0.0041048	0.1134	0.23666	JIANG_AGING_CEREBRAL_CORTEX_DN
DACOSTA_UV_RESPONSE_VIA_ERCC...2	SET	62	0.068721	0.0041156	0.095928	0.23688	DACOSTA_UV_RESPONSE_VIA_ERCC3_COMMON_UP
REACTOME_SYNTHESIS_OF_DOLICH...	SET	5	0.23739	0.004044	0.33146	0.23694	REACTOME_SYNTHESIS_OF_DOLICHYL_PHOSPHATE
REACTOME_DEADENYLATION_OF_MR...	SET	25	0.092033	0.0035037	0.12866	0.23721	REACTOME_DEADENYLATION_OF_MRNA
STARK_HYPPOCAMPUS_22Q11_DELE...2	SET	47	0.079893	0.0041677	0.11173	0.2373	STARK_HYPPOCAMPUS_22Q11_DELETION_UP
FERRARI_RESPONSE_TO_FENRETIN...2	SET	20	0.1363	0.0046418	0.19095	0.23769	FERRARI_RESPONSE_TO_FENRETINIDE_UP
CAFFAREL_RESPONSE_TO_THC_24H...2	SET	7	0.28999	0.0058449	0.40697	0.23806	CAFFAREL_RESPONSE_TO_THC_24HR_3_UP
CROMER_METASTASIS_UP	SET	59	0.077543	0.0045306	0.10883	0.23809	CROMER_METASTASIS_UP
BIOCARTA_ACH_PATHWAY	SET	14	0.13072	0.0037253	0.1837	0.23836	BIOCARTA_ACH_PATHWAY
PID_VEGFR1_2_PATHWAY	SET	68	0.071208	0.0044654	0.10038	0.23906	PID_VEGFR1_2_PATHWAY
RAMJAUN_APOPTOSIS_BY_TGFB1_V...4	SET	9	0.1926	0.0044014	0.27181	0.2393	RAMJAUN_APOPTOSIS_BY_TGFB1_VIA_SMAD4_UP
BIOCARTA_AGPCR_PATHWAY	SET	11	0.18074	0.004566	0.25509	0.23932	BIOCARTA_AGPCR_PATHWAY
DURAND_STROMA_S_UP	SET	260	0.036733	0.004479	0.051997	0.23996	DURAND_STROMA_S_UP
HOEGERKORP_CD44_TARGETS_TEMP...2	SET	8	0.19508	0.0042032	0.27637	0.24015	HOEGERKORP_CD44_TARGETS_TEMPORAL_UP
NIKOLSKY_BREAST_CANCER_16Q24...	SET	51	0.13014	0.0070711	0.18451	0.2403	NIKOLSKY_BREAST_CANCER_16Q24_AMPLICON
REACTOME_TRAFFICKING_OF_MYRI...	SET	4	0.20986	0.0031977	0.29816	0.24077	REACTOME_TRAFFICKING_OF_MYRISTOYLATED_PROTEINS_TO_THE_CILIUM
RANKIN_ANGIOGENIC_TARGETS_OF...2	SET	5	0.2541	0.0043288	0.36143	0.24101	RANKIN_ANGIOGENIC_TARGETS_OF_VHL_HIF2A_UP
FARDIN_HYPOXIA_11	SET	28	0.11294	0.0045499	0.16108	0.24161	FARDIN_HYPOXIA_11
PICCALUGA_ANGIOIMMUNOBLASTIC...2	SET	196	0.04263	0.0045216	0.060851	0.24179	PICCALUGA_ANGIOIMMUNOBLASTIC_LYMPHOMA_UP
PID_RHODOPSIN_PATHWAY	SET	20	0.10496	0.0035744	0.14984	0.24183	PID_RHODOPSIN_PATHWAY
NAISHIRO_CTNNB1_TARGETS_WITH...	SET	8	0.21733	0.0046827	0.31069	0.24212	NAISHIRO_CTNNB1_TARGETS_WITH_LEF1_MOTIF
REACTOME_INWARDLY_RECTIFYING...	SET	29	0.11158	0.0045744	0.15965	0.24231	REACTOME_INWARDLY_RECTIFYING_KPLUS_CHANNELS
REACTOME_SIGNALING_BY_NOTCH1...2	SET	50	0.078427	0.0042194	0.11225	0.24238	REACTOME_SIGNALING_BY_NOTCH1_IN_CANCER
FLOTHO_PEDIATRIC_ALL_THERAPY...2	SET	49	0.075905	0.0040428	0.10865	0.2424	FLOTHO_PEDIATRIC_ALL_THERAPY_RESPONSE_UP
SU_LIVER	SET	55	0.073286	0.0041347	0.10504	0.24268	SU_LIVER
DALESSIO_TSA_RESPONSE	SET	20	0.13852	0.0047174	0.19875	0.24293	DALESSIO_TSA_RESPONSE
SIMBULAN_UV_RESPONSE_NORMAL_...1	SET	30	0.10006	0.0041724	0.14361	0.24299	SIMBULAN_UV_RESPONSE_NORMAL_DN
CAIRO_LIVER_DEVELOPMENT_DN	SET	203	0.038241	0.004127	0.054887	0.24299	CAIRO_LIVER_DEVELOPMENT_DN
REACTOME_ADRENALINE_NORADREN...	SET	26	0.10283	0.0039921	0.14777	0.24327	REACTOME_ADRENALINE_NORADRENALINE_INHIBITS_INSULIN_SECRETION
FLECHNER_BIOPSY_KIDNEY_TRANS...3	SET	516	0.024737	0.0042169	0.035586	0.24349	FLECHNER_BIOPSY_KIDNEY_TRANSPLANT_REJECTED_VS_OK_DN
PID_P53_REGULATION_PATHWAY	SET	57	0.069845	0.0040113	0.10049	0.24353	PID_P53_REGULATION_PATHWAY
REACTOME_DISEASES_ASSOCIATED...3	SET	15	0.14023	0.0041364	0.20183	0.2436	REACTOME_DISEASES_ASSOCIATED_WITH_N_GLYCOSYLATION_OF_PROTEINS
REACTOME_CDC6_ASSOCIATION_WI...	SET	10	0.17436	0.0042	0.25102	0.24366	REACTOME_CDC6_ASSOCIATION_WITH_THE_ORC:ORIGIN_COMPLEX
AGARWAL_AKT_PATHWAY_TARGETS	SET	9	0.16868	0.0038548	0.24303	0.24382	AGARWAL_AKT_PATHWAY_TARGETS
HADDAD_T_LYMPHOCYTE_AND_NK_P...1	SET	57	0.076534	0.0043955	0.1103	0.24389	HADDAD_T_LYMPHOCYTE_AND_NK_PROGENITOR_DN
GINESTIER_BREAST_CANCER_20Q1...1	SET	158	0.041555	0.0039618	0.059909	0.24396	GINESTIER_BREAST_CANCER_20Q13_AMPLIFICATION_DN
REACTOME_MITOPHAGY	SET	27	0.096713	0.0038261	0.13963	0.24427	REACTOME_MITOPHAGY
WONG_ENDMETRIUM_CANCER_DN	SET	66	0.074324	0.004592	0.10738	0.24443	WONG_ENDMETRIUM_CANCER_DN
MARTINELLI_IMMATURE_NEUTROPH...2	SET	8	0.17919	0.0038609	0.25889	0.24443	MARTINELLI_IMMATURE_NEUTROPHIL_UP
PASTURAL_RIZ1_TARGETS_DN	SET	4	0.30789	0.0046915	0.44486	0.24444	PASTURAL_RIZ1_TARGETS_DN
REACTOME_DISINHIBITION_OF_SN...	SET	5	0.2731	0.0046524	0.39493	0.24463	REACTOME_DISINHIBITION_OF_SNARE_FORMATION
LIANG_SILENCED_BY_METHYLATIO...3	SET	26	0.12393	0.0048115	0.17926	0.24468	LIANG_SILENCED_BY_METHYLATION_UP
CUI_GLUCOSE_DEPRIVATION	SET	56	0.068516	0.0039004	0.099241	0.24498	CUI_GLUCOSE_DEPRIVATION
VERRECCHIA_DELAYED_RESPONSE_...	SET	35	0.094055	0.0042355	0.13638	0.24521	VERRECCHIA_DELAYED_RESPONSE_TO_TGFB1
REACTOME_GLYCEROPHOSPHOLIPID...2	SET	7	0.19188	0.0038675	0.27853	0.24545	REACTOME_GLYCEROPHOSPHOLIPID_CATABOLISM
KEGG_RIG_I_LIKE_RECEPTOR_SIG...	SET	57	0.073009	0.004193	0.10608	0.24566	KEGG_RIG_I_LIKE_RECEPTOR_SIGNALING_PATHWAY
REACTOME_ADP_SIGNALLING_THRO...1	SET	23	0.10564	0.0038577	0.15399	0.24636	REACTOME_ADP_SIGNALLING_THROUGH_P2Y_PURINOCEPTOR_1
BROCKE_APOPTOSIS_REVERSED_BY...	SET	132	0.0468	0.0040813	0.068368	0.24683	BROCKE_APOPTOSIS_REVERSED_BY_IL6
JIANG_AGING_HYPOTHALAMUS_UP	SET	42	0.077255	0.0038103	0.11287	0.24686	JIANG_AGING_HYPOTHALAMUS_UP
BIOCARTA_G2_PATHWAY	SET	23	0.11562	0.0042221	0.16923	0.24725	BIOCARTA_G2_PATHWAY
SARRIO_EPITHELIAL_MESENCHYMA...2	SET	171	0.03969	0.003935	0.058151	0.24746	SARRIO_EPITHELIAL_MESENCHYMAL_TRANSITION_UP
REACTOME_LONG_TERM_POTENTIAT...	SET	22	0.12364	0.0044159	0.18157	0.24795	REACTOME_LONG_TERM_POTENTIATION
REACTOME_P75NTR_NEGATIVELY_R...	SET	6	0.20593	0.0038429	0.30245	0.24798	REACTOME_P75NTR_NEGATIVELY_REGULATES_CELL_CYCLE_VIA_SC1
NADELLA_PRKAR1A_TARGETS_DN	SET	4	0.25867	0.0039415	0.38041	0.24826	NADELLA_PRKAR1A_TARGETS_DN
REACTOME_NEURONAL_SYSTEM	SET	376	0.029449	0.0043033	0.043329	0.24836	REACTOME_NEURONAL_SYSTEM
KEGG_PATHOGENIC_ESCHERICHIA_...	SET	52	0.079319	0.0043517	0.11673	0.24841	KEGG_PATHOGENIC_ESCHERICHIA_COLI_INFECTION
JI_CARCINOGENESIS_BY_KRAS_AN...1	SET	16	0.14289	0.0043529	0.21048	0.24862	JI_CARCINOGENESIS_BY_KRAS_AND_STK11_DN
REACTOME_TP53_REGULATES_TRAN...9	SET	15	0.13322	0.0039297	0.19642	0.24881	REACTOME_TP53_REGULATES_TRANSCRIPTION_OF_GENES_INVOLVED_IN_G2_CELL_CYCLE_ARREST
VERNELL_RETINOBLASTOMA_PATHW...1	SET	20	0.11913	0.0040572	0.17567	0.24884	VERNELL_RETINOBLASTOMA_PATHWAY_DN
BIOCARTA_CTBP1_PATHWAY	SET	8	0.18604	0.0040085	0.27456	0.24902	BIOCARTA_CTBP1_PATHWAY
BOCHKIS_FOXA2_TARGETS	SET	389	0.026458	0.003931	0.039059	0.24909	BOCHKIS_FOXA2_TARGETS
NIKOLSKY_BREAST_CANCER_15Q26...	SET	20	0.16006	0.005451	0.23635	0.24914	NIKOLSKY_BREAST_CANCER_15Q26_AMPLICON
PID_TCR_JNK_PATHWAY	SET	13	0.16462	0.0045208	0.24331	0.24934	PID_TCR_JNK_PATHWAY
BIOCARTA_TALL1_PATHWAY	SET	15	0.14713	0.00434	0.21758	0.24946	BIOCARTA_TALL1_PATHWAY
BYSTRYKH_HEMATOPOIESIS_STEM_...6	SET	120	0.048457	0.0040305	0.071724	0.24965	BYSTRYKH_HEMATOPOIESIS_STEM_CELL_QTL_CIS
SPIELMAN_LYMPHOBLAST_EUROPEA...1	SET	18	0.13765	0.0044474	0.20414	0.25008	SPIELMAN_LYMPHOBLAST_EUROPEAN_VS_ASIAN_2FC_DN
GRAESSMANN_APOPTOSIS_BY_DOXO...1	SET	1596	0.013656	0.0039598	0.020283	0.25039	GRAESSMANN_APOPTOSIS_BY_DOXORUBICIN_DN
MYLLYKANGAS_AMPLIFICATION_HO...19	SET	8	0.2415	0.0052034	0.35885	0.25049	MYLLYKANGAS_AMPLIFICATION_HOT_SPOT_9
REACTOME_METALLOPROTEASE_DUBS	SET	24	0.10916	0.0040718	0.16233	0.25066	REACTOME_METALLOPROTEASE_DUBS
PEDERSEN_METASTASIS_BY_ERBB2...5	SET	27	0.10783	0.0042658	0.16057	0.25095	PEDERSEN_METASTASIS_BY_ERBB2_ISOFORM_6
MULLIGHAN_NPM1_MUTATED_SIGNA...2	SET	237	0.033359	0.0038861	0.049766	0.25133	MULLIGHAN_NPM1_MUTATED_SIGNATURE_1_UP
GRASEMANN_RETINOBLASTOMA_WIT...	SET	15	0.13284	0.0039184	0.19833	0.25151	GRASEMANN_RETINOBLASTOMA_WITH_6P_AMPLIFICATION
CHIARADONNA_NEOPLASTIC_TRANS...5	SET	127	0.046634	0.0039896	0.06964	0.25155	CHIARADONNA_NEOPLASTIC_TRANSFORMATION_KRAS_DN
ISSAEVA_MLL2_TARGETS	SET	52	0.075263	0.0041292	0.11241	0.25159	ISSAEVA_MLL2_TARGETS
REACTOME_ADP_SIGNALLING_THRO...2	SET	20	0.10695	0.0036423	0.15974	0.25159	REACTOME_ADP_SIGNALLING_THROUGH_P2Y_PURINOCEPTOR_12
REACTOME_INFLAMMASOMES	SET	16	0.12486	0.0038038	0.18673	0.25186	REACTOME_INFLAMMASOMES
ASTON_MAJOR_DEPRESSIVE_DISOR...1	SET	145	0.044521	0.0040677	0.066594	0.2519	ASTON_MAJOR_DEPRESSIVE_DISORDER_DN
REACTOME_METABOLISM_OF_RNA	SET	588	0.020518	0.0037258	0.030723	0.25212	REACTOME_METABOLISM_OF_RNA
REACTOME_SUMOYLATION_OF_INTR...	SET	27	0.093313	0.0036916	0.14016	0.25279	REACTOME_SUMOYLATION_OF_INTRACELLULAR_RECEPTORS
KYNG_DNA_DAMAGE_BY_UV	SET	51	0.070528	0.0038321	0.10607	0.25305	KYNG_DNA_DAMAGE_BY_UV
MANN_RESPONSE_TO_AMIFOSTINE_...2	SET	18	0.13005	0.0042019	0.196	0.25351	MANN_RESPONSE_TO_AMIFOSTINE_UP
REACTOME_HYALURONAN_UPTAKE_A...	SET	12	0.14597	0.0038515	0.22002	0.25353	REACTOME_HYALURONAN_UPTAKE_AND_DEGRADATION
LEE_LIVER_CANCER_DENA_DN	SET	72	0.061991	0.0039996	0.093498	0.25366	LEE_LIVER_CANCER_DENA_DN
REACTOME_DEFECTIVE_CHST6_CAU...	SET	8	0.19988	0.0043068	0.30159	0.25374	REACTOME_DEFECTIVE_CHST6_CAUSES_MCDC1
REACTOME_RECOGNITION_OF_DNA_...	SET	26	0.09559	0.0037111	0.14433	0.25389	REACTOME_RECOGNITION_OF_DNA_DAMAGE_BY_PCNA_CONTAINING_REPLICATION_COMPLEX
KEGG_PROTEASOME	SET	41	0.079974	0.0038972	0.12086	0.25409	KEGG_PROTEASOME
ZHAN_V2_LATE_DIFFERENTIATION...	SET	38	0.086332	0.0040506	0.13086	0.25473	ZHAN_V2_LATE_DIFFERENTIATION_GENES
REACTOME_NEUROTRANSMITTER_RE...1	SET	183	0.039817	0.0040823	0.06036	0.25474	REACTOME_NEUROTRANSMITTER_RECEPTORS_AND_POSTSYNAPTIC_SIGNAL_TRANSMISSION
LEE_LIVER_CANCER_MYC_DN	SET	59	0.075607	0.0044175	0.11489	0.25525	LEE_LIVER_CANCER_MYC_DN
WANG_ESOPHAGUS_CANCER_VS_NOR...1	SET	97	0.050236	0.0037593	0.07642	0.25548	WANG_ESOPHAGUS_CANCER_VS_NORMAL_DN
WAKABAYASHI_ADIPOGENESIS_PPA...1	SET	28	0.10451	0.0042103	0.15912	0.25566	WAKABAYASHI_ADIPOGENESIS_PPARG_BOUND_36HR
JACKSON_DNMT1_TARGETS_DN	SET	19	0.12613	0.0041867	0.19205	0.25568	JACKSON_DNMT1_TARGETS_DN
BLUM_RESPONSE_TO_SALIRASIB_DN	SET	308	0.02882	0.0038193	0.043899	0.25575	BLUM_RESPONSE_TO_SALIRASIB_DN
BAFNA_MUC4_TARGETS_DN	SET	5	0.20925	0.0035647	0.31875	0.25577	BAFNA_MUC4_TARGETS_DN
TONKS_TARGETS_OF_RUNX1_RUNX1...5	SET	170	0.040626	0.0040161	0.061942	0.25596	TONKS_TARGETS_OF_RUNX1_RUNX1T1_FUSION_HSC_DN
GAVIN_FOXP3_TARGETS_CLUSTER_...6	SET	93	0.054576	0.0039995	0.083434	0.25652	GAVIN_FOXP3_TARGETS_CLUSTER_T4
WANG_RESPONSE_TO_ANDROGEN_UP	SET	27	0.10298	0.0040742	0.15756	0.25668	WANG_RESPONSE_TO_ANDROGEN_UP
HSIAO_LIVER_SPECIFIC_GENES	SET	231	0.035404	0.0040725	0.054269	0.25708	HSIAO_LIVER_SPECIFIC_GENES
LEE_LIVER_CANCER_CIPROFIBRAT...1	SET	64	0.066127	0.0040234	0.10138	0.25712	LEE_LIVER_CANCER_CIPROFIBRATE_DN
MIKKELSEN_ES_LCP_WITH_H3K27M...	SET	11	0.1602	0.0040472	0.24562	0.25713	MIKKELSEN_ES_LCP_WITH_H3K27ME3
REACTOME_THE_PHOTOTRANSDUCTI...	SET	30	0.082594	0.003444	0.12667	0.25719	REACTOME_THE_PHOTOTRANSDUCTION_CASCADE
ZHAN_V1_LATE_DIFFERENTIATION...2	SET	30	0.087687	0.0036564	0.13453	0.25728	ZHAN_V1_LATE_DIFFERENTIATION_GENES_UP
BIOCARTA_TOLL_PATHWAY	SET	21	0.11445	0.0039937	0.17583	0.25756	BIOCARTA_TOLL_PATHWAY
NAKAMURA_LUNG_CANCER	SET	8	0.19018	0.0040977	0.29234	0.25767	NAKAMURA_LUNG_CANCER
DITTMER_PTHLH_TARGETS_DN	SET	69	0.056626	0.0035769	0.087078	0.25776	DITTMER_PTHLH_TARGETS_DN
SCHEIDEREIT_IKK_INTERACTING_...	SET	52	0.07003	0.003842	0.10771	0.25779	SCHEIDEREIT_IKK_INTERACTING_PROTEINS
KAMMINGA_EZH2_TARGETS	SET	41	0.07719	0.0037616	0.11881	0.25796	KAMMINGA_EZH2_TARGETS
CREIGHTON_ENDOCRINE_THERAPY_...3	SET	665	0.020729	0.0039937	0.031935	0.25814	CREIGHTON_ENDOCRINE_THERAPY_RESISTANCE_3
REACTOME_CILIUM_ASSEMBLY	SET	187	0.036059	0.0037368	0.055558	0.25816	REACTOME_CILIUM_ASSEMBLY
REACTOME_DEPURINATION	SET	37	0.083554	0.0038684	0.12876	0.25821	REACTOME_DEPURINATION
GREENBAUM_E2A_TARGETS_UP	SET	29	0.10252	0.0042033	0.15801	0.25823	GREENBAUM_E2A_TARGETS_UP
HOELZEL_NF1_TARGETS_UP	SET	118	0.050636	0.0041767	0.078148	0.25852	HOELZEL_NF1_TARGETS_UP
BAKKER_FOXO3_TARGETS_UP	SET	50	0.072786	0.0039159	0.11247	0.25877	BAKKER_FOXO3_TARGETS_UP
DAVICIONI_RHABDOMYOSARCOMA_P...1	SET	13	0.14363	0.0039445	0.22265	0.25943	DAVICIONI_RHABDOMYOSARCOMA_PAX_FOXO1_FUSION_DN
REACTOME_SYNTHESIS_OF_GLYCOS...	SET	17	0.11464	0.0035999	0.17775	0.25948	REACTOME_SYNTHESIS_OF_GLYCOSYLPHOSPHATIDYLINOSITOL_GPI
BOYLAN_MULTIPLE_MYELOMA_D_DN	SET	67	0.063669	0.0039632	0.098733	0.25951	BOYLAN_MULTIPLE_MYELOMA_D_DN
BIOCARTA_RNA_PATHWAY	SET	10	0.15792	0.0038041	0.24502	0.25962	BIOCARTA_RNA_PATHWAY
BIOCARTA_CACAM_PATHWAY	SET	9	0.19224	0.0043933	0.29845	0.25975	BIOCARTA_CACAM_PATHWAY
REACTOME_RESOLUTION_OF_AP_SI...	SET	24	0.093336	0.0034817	0.14492	0.25977	REACTOME_RESOLUTION_OF_AP_SITES_VIA_THE_MULTIPLE_NUCLEOTIDE_PATCH_REPLACEMENT_PATHWAY
RICKMAN_HEAD_AND_NECK_CANCER...2	SET	36	0.090668	0.0041408	0.14079	0.25979	RICKMAN_HEAD_AND_NECK_CANCER_B
BIOCARTA_TUBBY_PATHWAY	SET	4	0.29674	0.0045215	0.46097	0.25988	BIOCARTA_TUBBY_PATHWAY
KOHOUTEK_CCNT2_TARGETS	SET	52	0.068907	0.0037804	0.10708	0.25996	KOHOUTEK_CCNT2_TARGETS
BIOCARTA_ALTERNATIVE_PATHWAY	SET	8	0.19122	0.00412	0.29718	0.25997	BIOCARTA_ALTERNATIVE_PATHWAY
BERENJENO_ROCK_SIGNALING_NOT...1	SET	48	0.078058	0.004115	0.12139	0.2601	BERENJENO_ROCK_SIGNALING_NOT_VIA_RHOA_DN
GARGALOVIC_RESPONSE_TO_OXIDI...16	SET	8	0.19162	0.0041287	0.298	0.26011	GARGALOVIC_RESPONSE_TO_OXIDIZED_PHOSPHOLIPIDS_PURPLE_DN
HOEGERKORP_CD44_TARGETS_DIRE...1	SET	11	0.15029	0.003797	0.23388	0.26024	HOEGERKORP_CD44_TARGETS_DIRECT_DN
BIOCARTA_PLATELETAPP_PATHWAY	SET	11	0.13717	0.0034653	0.2135	0.26029	BIOCARTA_PLATELETAPP_PATHWAY
NATSUME_RESPONSE_TO_INTERFER...1	SET	44	0.079285	0.0040021	0.12357	0.26057	NATSUME_RESPONSE_TO_INTERFERON_BETA_DN
TSAI_DNAJB4_TARGETS_DN	SET	5	0.22208	0.0037832	0.34625	0.26064	TSAI_DNAJB4_TARGETS_DN
WESTON_VEGFA_TARGETS_6HR	SET	48	0.080763	0.0042575	0.12606	0.26087	WESTON_VEGFA_TARGETS_6HR
REACTOME_INOSITOL_PHOSPHATE_...	SET	44	0.071175	0.0035928	0.11116	0.26099	REACTOME_INOSITOL_PHOSPHATE_METABOLISM
REACTOME_THE_CANONICAL_RETIN...	SET	23	0.101	0.0036882	0.1578	0.26108	REACTOME_THE_CANONICAL_RETINOID_CYCLE_IN_RODS_TWILIGHT_VISION
REACTOME_PKMTS_METHYLATE_HIS...	SET	53	0.067905	0.003761	0.1061	0.26109	REACTOME_PKMTS_METHYLATE_HISTONE_LYSINES
DODD_NASOPHARYNGEAL_CARCINOM...2	SET	1547	0.013113	0.0037493	0.020516	0.26136	DODD_NASOPHARYNGEAL_CARCINOMA_UP
REACTOME_CYCLIN_A:CDK2_ASSOC...	SET	77	0.051339	0.003425	0.080382	0.26152	REACTOME_CYCLIN_A:CDK2_ASSOCIATED_EVENTS_AT_S_PHASE_ENTRY
REACTOME_PRE_NOTCH_PROCESSIN...1	SET	18	0.13239	0.0042777	0.20774	0.26197	REACTOME_PRE_NOTCH_PROCESSING_IN_GOLGI
REACTOME_RHO_GTPASES_ACTIVAT...7	SET	63	0.070408	0.0042504	0.11052	0.26205	REACTOME_RHO_GTPASES_ACTIVATE_PKNS
SCHAVOLT_TARGETS_OF_TP53_AND...	SET	13	0.13345	0.003665	0.20981	0.26237	SCHAVOLT_TARGETS_OF_TP53_AND_TP63
REACTOME_SMOOTH_MUSCLE_CONTR...	SET	36	0.0896	0.004092	0.14101	0.26258	REACTOME_SMOOTH_MUSCLE_CONTRACTION
NOUSHMEHR_GBM_GERMLINE_MUTAT...	SET	7	0.18447	0.0037181	0.29077	0.26291	NOUSHMEHR_GBM_GERMLINE_MUTATED
REACTOME_ACTIVATION_OF_THE_P...1	SET	10	0.1313	0.0031628	0.20703	0.26298	REACTOME_ACTIVATION_OF_THE_PHOTOTRANSDUCTION_CASCADE
REACTOME_METABOLISM_OF_LIPIDS	SET	690	0.018926	0.0037114	0.029848	0.26302	REACTOME_METABOLISM_OF_LIPIDS
BYSTRYKH_HEMATOPOIESIS_STEM_...8	SET	8	0.1869	0.004027	0.29477	0.26303	BYSTRYKH_HEMATOPOIESIS_STEM_CELL_RUNX1
REACTOME_GLUCOCORTICOID_BIOS...	SET	8	0.17562	0.003784	0.27719	0.26318	REACTOME_GLUCOCORTICOID_BIOSYNTHESIS
REACTOME_SYNDECAN_INTERACTIO...	SET	26	0.10191	0.0039566	0.16099	0.26336	REACTOME_SYNDECAN_INTERACTIONS
LAU_APOPTOSIS_CDKN2A_UP	SET	52	0.061575	0.0033782	0.097436	0.26372	LAU_APOPTOSIS_CDKN2A_UP
SUZUKI_RESPONSE_TO_TSA	SET	15	0.11127	0.0032823	0.17608	0.26372	SUZUKI_RESPONSE_TO_TSA
REACTOME_GLYCOSPHINGOLIPID_M...	SET	37	0.083923	0.0038855	0.13284	0.26378	REACTOME_GLYCOSPHINGOLIPID_METABOLISM
ANDERSEN_LIVER_CANCER_KRT19_...2	SET	34	0.080981	0.0035944	0.12825	0.26389	ANDERSEN_LIVER_CANCER_KRT19_UP
REACTOME_RECYCLING_PATHWAY_O...	SET	40	0.078243	0.0037662	0.12394	0.26393	REACTOME_RECYCLING_PATHWAY_OF_L1
BREDEMEYER_RAG_SIGNALING_VIA...1	SET	36	0.085706	0.0039142	0.13594	0.2642	BREDEMEYER_RAG_SIGNALING_VIA_ATM_NOT_VIA_NFKB_DN
DIRMEIER_LMP1_RESPONSE_LATE_...1	SET	26	0.093973	0.0036483	0.14906	0.26421	DIRMEIER_LMP1_RESPONSE_LATE_DN
RHEIN_ALL_GLUCOCORTICOID_THE...2	SET	65	0.065857	0.004038	0.10477	0.26482	RHEIN_ALL_GLUCOCORTICOID_THERAPY_UP
REACTOME_NETRIN_1_SIGNALING	SET	47	0.077639	0.0040501	0.12357	0.2649	REACTOME_NETRIN_1_SIGNALING
REACTOME_PCNA_DEPENDENT_LONG...	SET	20	0.10064	0.0034273	0.16017	0.26491	REACTOME_PCNA_DEPENDENT_LONG_PATCH_BASE_EXCISION_REPAIR
MORI_EMU_MYC_LYMPHOMA_BY_ONS...1	SET	17	0.1147	0.0036016	0.1828	0.26518	MORI_EMU_MYC_LYMPHOMA_BY_ONSET_TIME_DN
STAMBOLSKY_RESPONSE_TO_VITAM...2	SET	74	0.058565	0.0038304	0.09334	0.26519	STAMBOLSKY_RESPONSE_TO_VITAMIN_D3_UP
REACTOME_REGULATION_OF_INSUL...2	SET	75	0.059037	0.0038873	0.094484	0.26604	REACTOME_REGULATION_OF_INSULIN_SECRETION
REACTOME_NETRIN_MEDIATED_REP...	SET	8	0.20662	0.004452	0.33068	0.26604	REACTOME_NETRIN_MEDIATED_REPULSION_SIGNALS
TESAR_JAK_TARGETS_MOUSE_ES_D...2	SET	6	0.2406	0.0044898	0.38509	0.26606	TESAR_JAK_TARGETS_MOUSE_ES_D3_UP
REACTOME_NCAM_SIGNALING_FOR_...	SET	61	0.065261	0.0038769	0.10449	0.26613	REACTOME_NCAM_SIGNALING_FOR_NEURITE_OUT_GROWTH
BIOCARTA_HSWI_SNF_PATHWAY	SET	12	0.13477	0.0035561	0.21594	0.26628	BIOCARTA_HSWI_SNF_PATHWAY
JAZAERI_BREAST_CANCER_BRCA1_...2	SET	46	0.066716	0.0034432	0.10701	0.26649	JAZAERI_BREAST_CANCER_BRCA1_VS_BRCA2_UP
REACTOME_DIGESTION_OF_DIETAR...2	SET	5	0.27326	0.0046551	0.43852	0.2666	REACTOME_DIGESTION_OF_DIETARY_LIPID
REACTOME_ESTROGEN_DEPENDENT_...1	SET	115	0.047202	0.003844	0.075772	0.26666	REACTOME_ESTROGEN_DEPENDENT_GENE_EXPRESSION
ZHAN_EARLY_DIFFERENTIATION_G...2	SET	6	0.21556	0.0040226	0.34605	0.26667	ZHAN_EARLY_DIFFERENTIATION_GENES_UP
KEGG_SELENOAMINO_ACID_METABO...	SET	26	0.1059	0.0041115	0.17012	0.2668	KEGG_SELENOAMINO_ACID_METABOLISM
MIKKELSEN_MEF_HCP_WITH_H3K27...	SET	546	0.022815	0.0039972	0.036673	0.26694	MIKKELSEN_MEF_HCP_WITH_H3K27ME3
TURASHVILI_BREAST_NORMAL_DUC...2	SET	61	0.060072	0.0035686	0.096587	0.26699	TURASHVILI_BREAST_NORMAL_DUCTAL_VS_LOBULAR_UP
REACTOME_REGULATION_OF_RUNX3...	SET	49	0.068632	0.0036554	0.11053	0.26733	REACTOME_REGULATION_OF_RUNX3_EXPRESSION_AND_ACTIVITY
CHEOK_RESPONSE_TO_HD_MTX_DN	SET	20	0.10687	0.0036396	0.17232	0.26757	CHEOK_RESPONSE_TO_HD_MTX_DN
JIANG_HYPOXIA_CANCER	SET	55	0.06575	0.0037095	0.10609	0.26772	JIANG_HYPOXIA_CANCER
WANG_TARGETS_OF_MLL_CBP_FUSI...2	SET	40	0.079502	0.0038268	0.12874	0.26844	WANG_TARGETS_OF_MLL_CBP_FUSION_UP
TURJANSKI_MAPK1_AND_MAPK2_TA...	SET	11	0.13003	0.0032849	0.21061	0.2685	TURJANSKI_MAPK1_AND_MAPK2_TARGETS
CERVERA_SDHB_TARGETS_2	SET	110	0.04815	0.0038356	0.078024	0.26858	CERVERA_SDHB_TARGETS_2
BHAT_ESR1_TARGETS_NOT_VIA_AK...1	SET	84	0.058927	0.0041051	0.095559	0.26874	BHAT_ESR1_TARGETS_NOT_VIA_AKT1_DN
LEIN_PONS_MARKERS	SET	80	0.051681	0.003514	0.083886	0.26892	LEIN_PONS_MARKERS
BIOCARTA_SARS_PATHWAY	SET	7	0.17679	0.0035633	0.28743	0.26926	BIOCARTA_SARS_PATHWAY
AMUNDSON_RESPONSE_TO_ARSENITE	SET	199	0.035597	0.0038041	0.057893	0.26932	AMUNDSON_RESPONSE_TO_ARSENITE
CREIGHTON_AKT1_SIGNALING_VIA...2	SET	31	0.088672	0.0037584	0.14427	0.26941	CREIGHTON_AKT1_SIGNALING_VIA_MTOR_UP
REACTOME_TRNA_PROCESSING_IN_...1	SET	4	0.1681	0.0025615	0.27414	0.26988	REACTOME_TRNA_PROCESSING_IN_THE_MITOCHONDRION
BIOCARTA_MYOSIN_PATHWAY	SET	10	0.16018	0.0038586	0.26125	0.2699	BIOCARTA_MYOSIN_PATHWAY
CHENG_RESPONSE_TO_NICKEL_ACE...	SET	38	0.07056	0.0033106	0.11518	0.27007	CHENG_RESPONSE_TO_NICKEL_ACETATE
MURAKAMI_UV_RESPONSE_6HR_UP	SET	32	0.074624	0.0032135	0.12201	0.2704	MURAKAMI_UV_RESPONSE_6HR_UP
REACTOME_TNFR1_INDUCED_PROAP...	SET	12	0.13061	0.0034462	0.21374	0.27058	REACTOME_TNFR1_INDUCED_PROAPOPTOTIC_SIGNALING
ZHENG_FOXP3_TARGETS_UP	SET	26	0.10076	0.003912	0.16521	0.27097	ZHENG_FOXP3_TARGETS_UP
LINDSTEDT_DENDRITIC_CELL_MAT...4	SET	58	0.064209	0.0037197	0.10543	0.27126	LINDSTEDT_DENDRITIC_CELL_MATURATION_D
SENESE_HDAC2_TARGETS_DN	SET	109	0.047125	0.003737	0.077597	0.27183	SENESE_HDAC2_TARGETS_DN
STEGMEIER_PREMITOTIC_CELL_CY...	SET	11	0.15238	0.0038496	0.25142	0.27223	STEGMEIER_PREMITOTIC_CELL_CYCLE_REGULATORS
REACTOME_SIGNALING_BY_NODAL	SET	19	0.09783	0.0032474	0.16157	0.27243	REACTOME_SIGNALING_BY_NODAL
BASSO_HAIRY_CELL_LEUKEMIA_DN	SET	5	0.177	0.0030153	0.29247	0.27252	BASSO_HAIRY_CELL_LEUKEMIA_DN
YAGUE_PRETUMOR_DRUG_RESISTAN...2	SET	7	0.20202	0.0040717	0.3339	0.27259	YAGUE_PRETUMOR_DRUG_RESISTANCE_UP
REACTOME_GABA_B_RECEPTOR_ACT...	SET	37	0.086463	0.0040031	0.14294	0.27263	REACTOME_GABA_B_RECEPTOR_ACTIVATION
MATZUK_SPERMATOGONIA	SET	25	0.097794	0.0037231	0.16171	0.27267	MATZUK_SPERMATOGONIA
GAVIN_IL2_RESPONSIVE_FOXP3_T...2	SET	16	0.12644	0.0038518	0.20907	0.27268	GAVIN_IL2_RESPONSIVE_FOXP3_TARGETS_UP
PID_HDAC_CLASSII_PATHWAY	SET	31	0.081134	0.003439	0.13434	0.27294	PID_HDAC_CLASSII_PATHWAY
BAE_BRCA1_TARGETS_DN	SET	31	0.085865	0.0036395	0.14236	0.27321	BAE_BRCA1_TARGETS_DN
WARTERS_RESPONSE_TO_IR_SKIN	SET	73	0.055188	0.0035852	0.091529	0.27327	WARTERS_RESPONSE_TO_IR_SKIN
REACTOME_APOPTOTIC_EXECUTION...	SET	47	0.072179	0.0037653	0.11971	0.27328	REACTOME_APOPTOTIC_EXECUTION_PHASE
REACTOME_RHO_GTPASES_ACTIVAT...9	SET	18	0.12139	0.0039223	0.20148	0.27342	REACTOME_RHO_GTPASES_ACTIVATE_ROCKS
HASLINGER_B_CLL_WITH_6Q21_DE...	SET	17	0.099801	0.0031339	0.16586	0.27368	HASLINGER_B_CLL_WITH_6Q21_DELETION
REACTOME_DOWNREGULATION_OF_S...	SET	21	0.10754	0.0037528	0.17884	0.27382	REACTOME_DOWNREGULATION_OF_SMAD2_3:SMAD4_TRANSCRIPTIONAL_ACTIVITY
BILANGES_SERUM_SENSITIVE_VIA...1	SET	18	0.1234	0.003987	0.2053	0.27391	BILANGES_SERUM_SENSITIVE_VIA_TSC1
REACTOME_GOLGI_TO_ER_RETROGR...	SET	127	0.04236	0.003624	0.070496	0.27396	REACTOME_GOLGI_TO_ER_RETROGRADE_TRANSPORT
TCGA_GLIOBLASTOMA_COPY_NUMBE...2	SET	70	0.075844	0.0048253	0.12627	0.27405	TCGA_GLIOBLASTOMA_COPY_NUMBER_UP
REACTOME_GLUCONEOGENESIS	SET	31	0.082222	0.0034851	0.13713	0.2744	REACTOME_GLUCONEOGENESIS
PID_NCADHERIN_PATHWAY	SET	33	0.082183	0.0035938	0.13717	0.27454	PID_NCADHERIN_PATHWAY
DAZARD_UV_RESPONSE_CLUSTER_G...2	SET	16	0.11805	0.0035965	0.19728	0.27479	DAZARD_UV_RESPONSE_CLUSTER_G28
SHIPP_DLBCL_VS_FOLLICULAR_LY...2	SET	43	0.069697	0.0034781	0.11662	0.27505	SHIPP_DLBCL_VS_FOLLICULAR_LYMPHOMA_UP
TERAMOTO_OPN_TARGETS_CLUSTER...6	SET	18	0.10617	0.0034304	0.17776	0.27517	TERAMOTO_OPN_TARGETS_CLUSTER_7
BIOCARTA_NO1_PATHWAY	SET	28	0.094283	0.0037983	0.15807	0.27543	BIOCARTA_NO1_PATHWAY
IGLESIAS_E2F_TARGETS_UP	SET	132	0.041044	0.0035793	0.068839	0.27551	IGLESIAS_E2F_TARGETS_UP
KEGG_METABOLISM_OF_XENOBIOTI...	SET	65	0.077022	0.0047226	0.12921	0.27557	KEGG_METABOLISM_OF_XENOBIOTICS_BY_CYTOCHROME_P450
BROWNE_HCMV_INFECTION_4HR_UP	SET	45	0.067022	0.0034213	0.11248	0.27565	BROWNE_HCMV_INFECTION_4HR_UP
BIOCARTA_ECM_PATHWAY	SET	19	0.10553	0.003503	0.17715	0.27569	BIOCARTA_ECM_PATHWAY
WENG_POR_TARGETS_GLOBAL_DN	SET	20	0.10982	0.0037401	0.18466	0.27602	WENG_POR_TARGETS_GLOBAL_DN
REACTOME_PI_METABOLISM	SET	76	0.051471	0.0034115	0.086785	0.27657	REACTOME_PI_METABOLISM
SLEBOS_HEAD_AND_NECK_CANCER_...	SET	68	0.050866	0.0031898	0.085837	0.27673	SLEBOS_HEAD_AND_NECK_CANCER_WITH_HPV_UP
PECE_MAMMARY_STEM_CELL_UP	SET	116	0.039752	0.0032512	0.067087	0.27675	PECE_MAMMARY_STEM_CELL_UP
SHIN_B_CELL_LYMPHOMA_CLUSTER...6	SET	23	0.091257	0.0033325	0.15408	0.27684	SHIN_B_CELL_LYMPHOMA_CLUSTER_7
BOYAULT_LIVER_CANCER_SUBCLAS...4	SET	36	0.070138	0.0032032	0.11844	0.27687	BOYAULT_LIVER_CANCER_SUBCLASS_G12_UP
REACTOME_CHAPERONE_MEDIATED_...	SET	13	0.10608	0.0029133	0.17926	0.277	REACTOME_CHAPERONE_MEDIATED_AUTOPHAGY
REACTOME_FCGR_ACTIVATION	SET	11	0.13742	0.0034717	0.23222	0.27701	REACTOME_FCGR_ACTIVATION
KEGG_COLORECTAL_CANCER	SET	59	0.057621	0.0033666	0.097381	0.27703	KEGG_COLORECTAL_CANCER
PARK_TRETINOIN_RESPONSE_AND_...1	SET	27	0.088283	0.0034926	0.14933	0.2772	PARK_TRETINOIN_RESPONSE_AND_PML_RARA_FUSION
REACTOME_RECYCLING_OF_EIF2:G...	SET	7	0.27143	0.0054707	0.46045	0.27777	REACTOME_RECYCLING_OF_EIF2:GDP
REACTOME_TRANSMISSION_ACROSS...1	SET	245	0.030795	0.0036465	0.052273	0.2779	REACTOME_TRANSMISSION_ACROSS_CHEMICAL_SYNAPSES
PID_NECTIN_PATHWAY	SET	30	0.090583	0.0037771	0.1538	0.27795	PID_NECTIN_PATHWAY
BRUINS_UVC_RESPONSE_MIDDLE	SET	90	0.050294	0.0036261	0.085633	0.2785	BRUINS_UVC_RESPONSE_MIDDLE
STAMBOLSKY_RESPONSE_TO_VITAM...1	SET	21	0.11715	0.0040881	0.2	0.27902	STAMBOLSKY_RESPONSE_TO_VITAMIN_D3_DN
CHANDRAN_METASTASIS_DN	SET	288	0.028786	0.0036911	0.049161	0.27909	CHANDRAN_METASTASIS_DN
BENPORATH_ES_CORE_NINE_CORRE...	SET	91	0.046363	0.0033611	0.079202	0.27915	BENPORATH_ES_CORE_NINE_CORRELATED
BIOCARTA_D4GDI_PATHWAY	SET	11	0.14526	0.0036697	0.24832	0.27929	BIOCARTA_D4GDI_PATHWAY
EPPERT_CE_HSC_LSC	SET	37	0.085209	0.003945	0.14572	0.27936	EPPERT_CE_HSC_LSC
REACTOME_SERINE_BIOSYNTHESIS	SET	9	0.14496	0.0033127	0.24792	0.27939	REACTOME_SERINE_BIOSYNTHESIS
RAMPON_ENRICHED_LEARNING_ENV...1	SET	10	0.17037	0.0041039	0.29157	0.27951	RAMPON_ENRICHED_LEARNING_ENVIRONMENT_EARLY_DN
KOKKINAKIS_METHIONINE_DEPRIV...3	SET	67	0.055984	0.0034849	0.095976	0.27985	KOKKINAKIS_METHIONINE_DEPRIVATION_96HR_DN
WONG_MITOCHONDRIA_GENE_MODULE	SET	202	0.029632	0.0031901	0.050845	0.28002	WONG_MITOCHONDRIA_GENE_MODULE
GOLDRATH_IMMUNE_MEMORY	SET	60	0.062883	0.003705	0.10827	0.2807	GOLDRATH_IMMUNE_MEMORY
WANG_BARRETTS_ESOPHAGUS_UP	SET	51	0.06282	0.0034133	0.10827	0.28089	WANG_BARRETTS_ESOPHAGUS_UP
GRANDVAUX_IRF3_TARGETS_UP	SET	14	0.12245	0.0034896	0.21159	0.28139	GRANDVAUX_IRF3_TARGETS_UP
CHEOK_RESPONSE_TO_MERCAPTOPU...5	SET	18	0.11065	0.0035752	0.19125	0.28144	CHEOK_RESPONSE_TO_MERCAPTOPURINE_DN
SUH_COEXPRESSED_WITH_ID1_AND...	SET	16	0.10795	0.0032887	0.18679	0.28166	SUH_COEXPRESSED_WITH_ID1_AND_ID2_UP
NAGASHIMA_NRG1_SIGNALING_DN	SET	46	0.062855	0.0032439	0.10883	0.2818	NAGASHIMA_NRG1_SIGNALING_DN
PID_LPA4_PATHWAY	SET	14	0.13704	0.0039054	0.23736	0.28186	PID_LPA4_PATHWAY
MARSHALL_VIRAL_INFECTION_RES...2	SET	8	0.19393	0.0041785	0.33604	0.28194	MARSHALL_VIRAL_INFECTION_RESPONSE_UP
MODY_HIPPOCAMPUS_PRENATAL	SET	35	0.076079	0.003426	0.13211	0.28236	MODY_HIPPOCAMPUS_PRENATAL
REACTOME_UNWINDING_OF_DNA	SET	12	0.11764	0.0031039	0.20475	0.28281	REACTOME_UNWINDING_OF_DNA
REACTOME_DAP12_INTERACTIONS	SET	34	0.068175	0.003026	0.11884	0.2831	REACTOME_DAP12_INTERACTIONS
PID_MYC_PATHWAY	SET	25	0.080289	0.0030566	0.14	0.28317	PID_MYC_PATHWAY
REACTOME_RESOLUTION_OF_D_LOO...2	SET	26	0.083417	0.0032385	0.14549	0.2832	REACTOME_RESOLUTION_OF_D_LOOP_STRUCTURES_THROUGH_SYNTHESIS_DEPENDENT_STRAND_ANNEALING_SDSA
REACTOME_PYRIMIDINE_SALVAGE	SET	10	0.12768	0.0030755	0.2232	0.28366	REACTOME_PYRIMIDINE_SALVAGE
SU_PLACENTA	SET	21	0.09791	0.0034167	0.17129	0.2838	SU_PLACENTA
VECCHI_GASTRIC_CANCER_EARLY_...2	SET	384	0.023197	0.0034249	0.04059	0.28383	VECCHI_GASTRIC_CANCER_EARLY_UP
REACTOME_BLOOD_GROUP_SYSTEMS...	SET	19	0.10205	0.0033877	0.17862	0.28389	REACTOME_BLOOD_GROUP_SYSTEMS_BIOSYNTHESIS
KENNY_CTNNB1_TARGETS_UP	SET	48	0.068306	0.0036009	0.11958	0.28393	KENNY_CTNNB1_TARGETS_UP
PETRETTO_HEART_MASS_QTL_CIS_...1	SET	25	0.090925	0.0034616	0.15948	0.28429	PETRETTO_HEART_MASS_QTL_CIS_DN
CAFFAREL_RESPONSE_TO_THC_24H...1	SET	13	0.125	0.0034328	0.21976	0.28475	CAFFAREL_RESPONSE_TO_THC_24HR_3_DN
DARWICHE_SKIN_TUMOR_PROMOTER...2	SET	124	0.03851	0.0032557	0.067848	0.28516	DARWICHE_SKIN_TUMOR_PROMOTER_UP
BERENJENO_TRANSFORMED_BY_RHO...3	SET	19	0.11318	0.003757	0.19993	0.28567	BERENJENO_TRANSFORMED_BY_RHOA_FOREVER_UP
REACTOME_PROGRAMMED_CELL_DEA...	SET	162	0.035147	0.0033925	0.062114	0.28575	REACTOME_PROGRAMMED_CELL_DEATH
GRUETZMANN_PANCREATIC_CANCER...1	SET	174	0.032106	0.0032106	0.05674	0.28576	GRUETZMANN_PANCREATIC_CANCER_DN
BIOCARTA_ETS_PATHWAY	SET	15	0.11087	0.0032703	0.19605	0.28587	BIOCARTA_ETS_PATHWAY
REACTOME_ROLE_OF_ABL_IN_ROBO...	SET	8	0.17119	0.0036885	0.30278	0.28591	REACTOME_ROLE_OF_ABL_IN_ROBO_SLIT_SIGNALING
REACTOME_RUNX1_INTERACTS_WIT...	SET	34	0.068146	0.0030247	0.12063	0.28607	REACTOME_RUNX1_INTERACTS_WITH_CO_FACTORS_WHOSE_PRECISE_EFFECT_ON_RUNX1_TARGETS_IS_NOT_KNOWN
REACTOME_CDK_MEDIATED_PHOSPH...	SET	66	0.05178	0.0031991	0.091827	0.28642	REACTOME_CDK_MEDIATED_PHOSPHORYLATION_AND_REMOVAL_OF_CDC6
REACTOME_HEMOSTASIS	SET	561	0.019484	0.0034586	0.034577	0.28655	REACTOME_HEMOSTASIS
REACTOME_SWITCHING_OF_ORIGIN...	SET	83	0.045772	0.0031697	0.081321	0.28677	REACTOME_SWITCHING_OF_ORIGINS_TO_A_POST_REPLICATIVE_STATE
HUMMERICH_SKIN_CANCER_PROGRE...1	SET	93	0.045823	0.003358	0.081449	0.28686	HUMMERICH_SKIN_CANCER_PROGRESSION_DN
KIM_WT1_TARGETS_UP	SET	205	0.032029	0.0034734	0.057143	0.28757	KIM_WT1_TARGETS_UP
BIOCARTA_TID_PATHWAY	SET	19	0.098929	0.0032839	0.17654	0.28762	BIOCARTA_TID_PATHWAY
CHANG_POU5F1_TARGETS_UP	SET	14	0.11283	0.0032154	0.20146	0.28773	CHANG_POU5F1_TARGETS_UP
LE_NEURONAL_DIFFERENTIATION_...2	SET	17	0.10641	0.0033414	0.19013	0.28786	LE_NEURONAL_DIFFERENTIATION_UP
PID_RB_1PATHWAY	SET	56	0.055607	0.0031655	0.09948	0.28809	PID_RB_1PATHWAY
REACTOME_TP53_REGULATES_TRAN...7	SET	20	0.097085	0.0033063	0.17392	0.28835	REACTOME_TP53_REGULATES_TRANSCRIPTION_OF_GENES_INVOLVED_IN_CYTOCHROME_C_RELEASE
HAHTOLA_SEZARY_SYNDROM_UP	SET	89	0.046046	0.0033014	0.082502	0.28838	HAHTOLA_SEZARY_SYNDROM_UP
YUAN_ZNF143_PARTNERS	SET	21	0.098551	0.0034391	0.17669	0.28851	YUAN_ZNF143_PARTNERS
AMUNDSON_DNA_DAMAGE_RESPONSE...	SET	16	0.12893	0.0039277	0.23133	0.28865	AMUNDSON_DNA_DAMAGE_RESPONSE_TP53
REACTOME_NEUROTOXICITY_OF_CL...	SET	9	0.15235	0.0034817	0.2741	0.28917	REACTOME_NEUROTOXICITY_OF_CLOSTRIDIUM_TOXINS
REACTOME_PROTON_COUPLED_MONO...	SET	6	0.18597	0.0034704	0.33466	0.28921	REACTOME_PROTON_COUPLED_MONOCARBOXYLATE_TRANSPORT
VALK_AML_CLUSTER_4	SET	24	0.095962	0.0035796	0.17312	0.28969	VALK_AML_CLUSTER_4
REACTOME_PROLACTIN_RECEPTOR_...	SET	13	0.14283	0.0039224	0.25768	0.2897	REACTOME_PROLACTIN_RECEPTOR_SIGNALING
KAN_RESPONSE_TO_ARSENIC_TRIO...	SET	104	0.042102	0.0032616	0.075996	0.28979	KAN_RESPONSE_TO_ARSENIC_TRIOXIDE
KIM_MYCL1_AMPLIFICATION_TARG...1	SET	18	0.10685	0.0034524	0.19301	0.28992	KIM_MYCL1_AMPLIFICATION_TARGETS_DN
HASINA_NOL7_TARGETS_UP	SET	10	0.1325	0.0031917	0.23939	0.28997	HASINA_NOL7_TARGETS_UP
LU_TUMOR_ENDOTHELIAL_MARKERS...1	SET	4	0.25773	0.0039272	0.46573	0.29	LU_TUMOR_ENDOTHELIAL_MARKERS_DN
REACTOME_ASSEMBLY_OF_THE_PRE...	SET	61	0.052959	0.0031461	0.095762	0.29013	REACTOME_ASSEMBLY_OF_THE_PRE_REPLICATIVE_COMPLEX
QI_PLASMACYTOMA_DN	SET	93	0.045405	0.0033274	0.082216	0.29039	QI_PLASMACYTOMA_DN
SMID_BREAST_CANCER_RELAPSE_I...8	SET	20	0.10394	0.0035397	0.18924	0.29142	SMID_BREAST_CANCER_RELAPSE_IN_LUNG_UP
REACTOME_SULFUR_AMINO_ACID_M...	SET	27	0.0887	0.0035091	0.1616	0.29155	REACTOME_SULFUR_AMINO_ACID_METABOLISM
REACTOME_HYALURONAN_BIOSYNTH...	SET	5	0.20266	0.0034524	0.3694	0.29164	REACTOME_HYALURONAN_BIOSYNTHESIS_AND_EXPORT
REACTOME_RUNX1_REGULATES_TRA...6	SET	5	0.18462	0.0031451	0.33658	0.29167	REACTOME_RUNX1_REGULATES_TRANSCRIPTION_OF_GENES_INVOLVED_IN_WNT_SIGNALING
REACTOME_SIGNALING_BY_HIPPO	SET	19	0.10171	0.0033763	0.18544	0.29169	REACTOME_SIGNALING_BY_HIPPO
PODAR_RESPONSE_TO_ADAPHOSTIN...1	SET	17	0.10782	0.0033855	0.19705	0.29214	PODAR_RESPONSE_TO_ADAPHOSTIN_DN
REACTOME_METAL_SEQUESTRATION...	SET	6	0.20821	0.0038854	0.38059	0.29217	REACTOME_METAL_SEQUESTRATION_BY_ANTIMICROBIAL_PROTEINS
TUOMISTO_TUMOR_SUPPRESSION_B...2	SET	18	0.11477	0.0037084	0.20984	0.29221	TUOMISTO_TUMOR_SUPPRESSION_BY_COL13A1_UP
REACTOME_PERVASIVE_DEVELOPME...	SET	11	0.14925	0.0037705	0.27365	0.29275	REACTOME_PERVASIVE_DEVELOPMENTAL_DISORDERS
PID_S1P_S1P3_PATHWAY	SET	28	0.087156	0.0035112	0.16016	0.29316	PID_S1P_S1P3_PATHWAY
PID_TRAIL_PATHWAY	SET	25	0.095067	0.0036192	0.17475	0.29322	PID_TRAIL_PATHWAY
SMITH_TERT_TARGETS_DN	SET	79	0.048013	0.0032442	0.088302	0.29332	SMITH_TERT_TARGETS_DN
KOYAMA_SEMA3B_TARGETS_UP	SET	224	0.027725	0.0031411	0.051059	0.29357	KOYAMA_SEMA3B_TARGETS_UP
REACTOME_NTRK2_ACTIVATES_RAC1	SET	5	0.19896	0.0033894	0.36649	0.29361	REACTOME_NTRK2_ACTIVATES_RAC1
REACTOME_AQUAPORIN_MEDIATED_...	SET	48	0.062534	0.0032966	0.11525	0.29371	REACTOME_AQUAPORIN_MEDIATED_TRANSPORT
DAZARD_RESPONSE_TO_UV_SCC_DN	SET	108	0.040819	0.0032221	0.075264	0.2938	DAZARD_RESPONSE_TO_UV_SCC_DN
MATZUK_CENTRAL_FOR_FEMALE_FE...	SET	26	0.06837	0.0026544	0.12608	0.29382	MATZUK_CENTRAL_FOR_FEMALE_FERTILITY
VERNOCHET_ADIPOGENESIS	SET	18	0.10525	0.0034008	0.19417	0.29389	VERNOCHET_ADIPOGENESIS
MAHADEVAN_GIST_MORPHOLOGICAL...	SET	14	0.12481	0.003557	0.23105	0.29453	MAHADEVAN_GIST_MORPHOLOGICAL_SWITCH
BENPORATH_MYC_TARGETS_WITH_E...	SET	196	0.027619	0.0029294	0.051289	0.29512	BENPORATH_MYC_TARGETS_WITH_EBOX
REACTOME_FBXL7_DOWN_REGULATE...	SET	49	0.0607	0.003233	0.11273	0.29513	REACTOME_FBXL7_DOWN_REGULATES_AURKA_DURING_MITOTIC_ENTRY_AND_IN_EARLY_MITOSIS
ANDERSEN_CHOLANGIOCARCINOMA_...2	SET	166	0.032437	0.003169	0.060263	0.29521	ANDERSEN_CHOLANGIOCARCINOMA_CLASS2
PARK_HSC_MARKERS	SET	36	0.068145	0.0031122	0.12662	0.29523	PARK_HSC_MARKERS
REACTOME_SIGNALING_BY_NOTCH4	SET	73	0.04915	0.003193	0.091372	0.29532	REACTOME_SIGNALING_BY_NOTCH4
REACTOME_TRANSMISSION_ACROSS...2	SET	4	0.1984	0.0030231	0.3691	0.29545	REACTOME_TRANSMISSION_ACROSS_ELECTRICAL_SYNAPSES
FIGUEROA_AML_METHYLATION_CLU...10	SET	12	0.12463	0.0032885	0.23199	0.29557	FIGUEROA_AML_METHYLATION_CLUSTER_5_UP
LI_INDUCED_T_TO_NATURAL_KILL...2	SET	277	0.025129	0.003161	0.04678	0.29558	LI_INDUCED_T_TO_NATURAL_KILLER_UP
REACTOME_SCAVENGING_OF_HEME_...	SET	10	0.12012	0.0028934	0.22365	0.29562	REACTOME_SCAVENGING_OF_HEME_FROM_PLASMA
FUNG_IL2_SIGNALING_1	SET	9	0.12991	0.0029688	0.24213	0.29579	FUNG_IL2_SIGNALING_1
JIANG_HYPOXIA_VIA_VHL	SET	18	0.094962	0.0030683	0.17712	0.29593	JIANG_HYPOXIA_VIA_VHL
BERENJENO_ROCK_SIGNALING_NOT...2	SET	25	0.085311	0.0032478	0.15966	0.29656	BERENJENO_ROCK_SIGNALING_NOT_VIA_RHOA_UP
WILLIAMS_ESR2_TARGETS_UP	SET	27	0.075818	0.0029995	0.14193	0.2966	WILLIAMS_ESR2_TARGETS_UP
REACTOME_VITAMIN_B2_RIBOFLAV...	SET	6	0.18686	0.003487	0.35175	0.29763	REACTOME_VITAMIN_B2_RIBOFLAVIN_METABOLISM
REACTOME_FASL_CD95L_SIGNALING	SET	5	0.18312	0.0031195	0.34523	0.29791	REACTOME_FASL_CD95L_SIGNALING
REACTOME_CGMP_EFFECTS	SET	16	0.1147	0.0034942	0.21644	0.29809	REACTOME_CGMP_EFFECTS
SENGUPTA_EBNA1_ANTICORRELATED	SET	134	0.03365	0.0029564	0.063607	0.2984	SENGUPTA_EBNA1_ANTICORRELATED
REACTOME_PHOSPHATE_BOND_HYDR...2	SET	7	0.11432	0.0023041	0.21613	0.29843	REACTOME_PHOSPHATE_BOND_HYDROLYSIS_BY_NUDT_PROTEINS
THEILGAARD_NEUTROPHIL_AT_SKI...2	SET	72	0.0492	0.0031743	0.093052	0.2985	THEILGAARD_NEUTROPHIL_AT_SKIN_WOUND_UP
NIKOLSKY_BREAST_CANCER_20Q11...	SET	31	0.11822	0.005011	0.22369	0.29858	NIKOLSKY_BREAST_CANCER_20Q11_AMPLICON
HOWLIN_PUBERTAL_MAMMARY_GLAND	SET	58	0.058058	0.0033634	0.10997	0.29877	HOWLIN_PUBERTAL_MAMMARY_GLAND
REACTOME_SYNTHESIS_OF_PI	SET	5	0.19426	0.0033092	0.36884	0.29922	REACTOME_SYNTHESIS_OF_PI
REACTOME_TRANS_GOLGI_NETWORK...	SET	63	0.049496	0.002988	0.094164	0.29958	REACTOME_TRANS_GOLGI_NETWORK_VESICLE_BUDDING
REACTOME_TRANSLESION_SYNTHES...3	SET	37	0.064644	0.0029929	0.12301	0.29961	REACTOME_TRANSLESION_SYNTHESIS_BY_Y_FAMILY_DNA_POLYMERASES_BYPASSES_LESIONS_ON_DNA_TEMPLATE
KEGG_DNA_REPLICATION	SET	32	0.064047	0.0027581	0.12207	0.29991	KEGG_DNA_REPLICATION
MEISSNER_BRAIN_HCP_WITH_H3K4...2	SET	50	0.054136	0.0029126	0.10365	0.30074	MEISSNER_BRAIN_HCP_WITH_H3K4ME2_AND_H3K27ME3
HUMMERICH_SKIN_CANCER_PROGRE...2	SET	76	0.045986	0.0030479	0.088112	0.30087	HUMMERICH_SKIN_CANCER_PROGRESSION_UP
REACTOME_CELLULAR_RESPONSE_T...2	SET	68	0.049186	0.0030844	0.094534	0.30143	REACTOME_CELLULAR_RESPONSE_TO_HYPOXIA
REACTOME_GLOBAL_GENOME_NUCLE...	SET	75	0.043845	0.0028869	0.084532	0.302	REACTOME_GLOBAL_GENOME_NUCLEOTIDE_EXCISION_REPAIR_GG_NER
REACTOME_ACTIVATION_OF_MATRI...	SET	30	0.080919	0.0033742	0.15613	0.30213	REACTOME_ACTIVATION_OF_MATRIX_METALLOPROTEINASES
REACTOME_PEPTIDE_LIGAND_BIND...	SET	164	0.035331	0.0034311	0.068206	0.30223	REACTOME_PEPTIDE_LIGAND_BINDING_RECEPTORS
GARY_CD5_TARGETS_UP	SET	426	0.018888	0.0029336	0.036488	0.30235	GARY_CD5_TARGETS_UP
ISHIDA_E2F_TARGETS	SET	50	0.057916	0.0031159	0.11202	0.30257	ISHIDA_E2F_TARGETS
PID_CIRCADIAN_PATHWAY	SET	15	0.10013	0.0029536	0.19391	0.3028	PID_CIRCADIAN_PATHWAY
WANG_NEOPLASTIC_TRANSFORMATI...	SET	15	0.12285	0.0036238	0.23813	0.30297	WANG_NEOPLASTIC_TRANSFORMATION_BY_CCND1_MYC
REACTOME_REGULATION_OF_RUNX2...	SET	65	0.051005	0.0031274	0.098901	0.30303	REACTOME_REGULATION_OF_RUNX2_EXPRESSION_AND_ACTIVITY
REACTOME_CREB3_FACTORS_ACTIV...	SET	8	0.16524	0.0035604	0.32102	0.30337	REACTOME_CREB3_FACTORS_ACTIVATE_GENES
REACTOME_CHONDROITIN_SULFATE...1	SET	18	0.091586	0.0029592	0.17813	0.30358	REACTOME_CHONDROITIN_SULFATE_BIOSYNTHESIS
BIOCARTA_TCRA_PATHWAY	SET	11	0.12065	0.0030481	0.23484	0.30371	BIOCARTA_TCRA_PATHWAY
WATANABE_COLON_CANCER_MSI_VS...1	SET	54	0.054814	0.0030644	0.10683	0.30394	WATANABE_COLON_CANCER_MSI_VS_MSS_DN
REACTOME_NUCLEOTIDE_SALVAGE	SET	21	0.081806	0.0028547	0.15955	0.30407	REACTOME_NUCLEOTIDE_SALVAGE
MADAN_DPPA4_TARGETS	SET	47	0.056039	0.0029234	0.10946	0.30435	MADAN_DPPA4_TARGETS
CROONQUIST_NRAS_SIGNALING_UP	SET	31	0.070751	0.0029989	0.13826	0.30443	CROONQUIST_NRAS_SIGNALING_UP
KEGG_DRUG_METABOLISM_CYTOCHR...	SET	64	0.064587	0.0039297	0.12624	0.30446	KEGG_DRUG_METABOLISM_CYTOCHROME_P450
VISALA_AGING_LYMPHOCYTE_DN	SET	18	0.08576	0.002771	0.16775	0.3046	VISALA_AGING_LYMPHOCYTE_DN
FLORIO_NEOCORTEX_BASAL_RADIA...2	SET	349	0.022747	0.0032049	0.0445	0.30462	FLORIO_NEOCORTEX_BASAL_RADIAL_GLIA_UP
PID_AVB3_INTEGRIN_PATHWAY	SET	72	0.048581	0.0031344	0.095146	0.30482	PID_AVB3_INTEGRIN_PATHWAY
NEMETH_INFLAMMATORY_RESPONSE...1	SET	28	0.082437	0.0033211	0.16146	0.30483	NEMETH_INFLAMMATORY_RESPONSE_LPS_DN
CAIRO_HEPATOBLASTOMA_POOR_SU...	SET	13	0.088387	0.0024273	0.17319	0.3049	CAIRO_HEPATOBLASTOMA_POOR_SURVIVAL
REACTOME_SYNTHESIS_OF_5_EICO...	SET	9	0.1172	0.0026783	0.23019	0.30533	REACTOME_SYNTHESIS_OF_5_EICOSATETRAENOIC_ACIDS
YAMASHITA_LIVER_CANCER_STEM_...1	SET	67	0.051468	0.0032038	0.10128	0.30567	YAMASHITA_LIVER_CANCER_STEM_CELL_DN
PICCALUGA_ANGIOIMMUNOBLASTIC...1	SET	116	0.038907	0.0031822	0.076601	0.30576	PICCALUGA_ANGIOIMMUNOBLASTIC_LYMPHOMA_DN
REACTOME_TELOMERE_C_STRAND_L...	SET	21	0.079116	0.0027608	0.15632	0.30639	REACTOME_TELOMERE_C_STRAND_LAGGING_STRAND_SYNTHESIS
DORN_ADENOVIRUS_INFECTION_48...2	SET	13	0.11279	0.0030975	0.22295	0.30647	DORN_ADENOVIRUS_INFECTION_48HR_UP
MCCLUNG_DELTA_FOSB_TARGETS_8...	SET	43	0.069228	0.0034546	0.13696	0.30662	MCCLUNG_DELTA_FOSB_TARGETS_8WK
REACTOME_TRANSCRIPTIONAL_REG...2	SET	55	0.056839	0.0032067	0.1125	0.3067	REACTOME_TRANSCRIPTIONAL_REGULATION_BY_MECP2
KOBAYASHI_EGFR_SIGNALING_24H...1	SET	242	0.024509	0.0028847	0.048523	0.30674	KOBAYASHI_EGFR_SIGNALING_24HR_DN
SPIELMAN_LYMPHOBLAST_EUROPEA...2	SET	12	0.12976	0.0034237	0.25721	0.30697	SPIELMAN_LYMPHOBLAST_EUROPEAN_VS_ASIAN_2FC_UP
KUMAR_TARGETS_OF_MLL_AF9_FUS...	SET	361	0.02056	0.0029452	0.040813	0.30721	KUMAR_TARGETS_OF_MLL_AF9_FUSION
REACTOME_FCERI_MEDIATED_NF_K...	SET	72	0.046304	0.0029875	0.092119	0.30761	REACTOME_FCERI_MEDIATED_NF_KB_ACTIVATION
BIOCARTA_MTOR_PATHWAY	SET	20	0.076762	0.0026142	0.15273	0.30763	BIOCARTA_MTOR_PATHWAY
LOPEZ_MESOTHELIOMA_SURVIVAL_...6	SET	13	0.098844	0.0027145	0.19708	0.308	LOPEZ_MESOTHELIOMA_SURVIVAL_WORST_VS_BEST_UP
ZHONG_RESPONSE_TO_AZACITIDIN...2	SET	148	0.030318	0.0027983	0.060621	0.3085	ZHONG_RESPONSE_TO_AZACITIDINE_AND_TSA_UP
BIOCARTA_RELA_PATHWAY	SET	13	0.10887	0.0029898	0.21794	0.30871	BIOCARTA_RELA_PATHWAY
REACTOME_RUNX3_REGULATES_WNT...	SET	8	0.15311	0.003299	0.30726	0.30914	REACTOME_RUNX3_REGULATES_WNT_SIGNALING
CHIANG_LIVER_CANCER_SUBCLASS...1	SET	156	0.031519	0.0029861	0.063325	0.30934	CHIANG_LIVER_CANCER_SUBCLASS_CTNNB1_DN
MARIADASON_RESPONSE_TO_CURCU...1	SET	21	0.078925	0.0027542	0.15876	0.30955	MARIADASON_RESPONSE_TO_CURCUMIN_SULINDAC_5
REACTOME_FERTILIZATION	SET	24	0.077756	0.0029005	0.15653	0.30968	REACTOME_FERTILIZATION
STEGER_ADIPOGENESIS_UP	SET	21	0.089372	0.0031187	0.17994	0.30971	STEGER_ADIPOGENESIS_UP
STREICHER_LSM1_TARGETS_UP	SET	38	0.069653	0.003268	0.14046	0.31	STREICHER_LSM1_TARGETS_UP
PARK_HSC_VS_MULTIPOTENT_PROG...2	SET	14	0.10409	0.0029663	0.20999	0.31006	PARK_HSC_VS_MULTIPOTENT_PROGENITORS_UP
PEDERSEN_METASTASIS_BY_ERBB2...2	SET	17	0.098331	0.0030877	0.19856	0.31022	PEDERSEN_METASTASIS_BY_ERBB2_ISOFORM_3
BIOCARTA_PPARG_PATHWAY	SET	8	0.16125	0.0034744	0.32574	0.31029	BIOCARTA_PPARG_PATHWAY
REACTOME_REGULATION_OF_LIPID...	SET	116	0.035585	0.0029105	0.072006	0.31059	REACTOME_REGULATION_OF_LIPID_METABOLISM_BY_PEROXISOME_PROLIFERATOR_ACTIVATED_RECEPTOR_ALPHA_PPARALPHA
GOUYER_TATI_TARGETS_DN	SET	15	0.10256	0.0030252	0.20768	0.31072	GOUYER_TATI_TARGETS_DN
NADERI_BREAST_CANCER_PROGNOS...2	SET	46	0.05197	0.0026822	0.10525	0.31073	NADERI_BREAST_CANCER_PROGNOSIS_UP
FUNG_IL2_SIGNALING_2	SET	11	0.13221	0.0033401	0.26824	0.31105	FUNG_IL2_SIGNALING_2
MIKHAYLOVA_OXIDATIVE_STRESS_...2	SET	7	0.13754	0.0027721	0.27916	0.31112	MIKHAYLOVA_OXIDATIVE_STRESS_RESPONSE_VIA_VHL_UP
GALI_TP53_TARGETS_APOPTOTIC_...1	SET	5	0.21393	0.0036444	0.43488	0.31139	GALI_TP53_TARGETS_APOPTOTIC_DN
MARTINEZ_TP53_TARGETS_DN	SET	528	0.01669	0.0028771	0.034004	0.31178	MARTINEZ_TP53_TARGETS_DN
ZHANG_PROLIFERATING_VS_QUIES...	SET	43	0.056969	0.0028429	0.11614	0.31189	ZHANG_PROLIFERATING_VS_QUIESCENT
POMEROY_MEDULLOBLASTOMA_DESM...2	SET	54	0.05192	0.0029026	0.10637	0.31273	POMEROY_MEDULLOBLASTOMA_DESMOPLASIC_VS_CLASSIC_UP
ELVIDGE_HIF1A_AND_HIF2A_TARG...2	SET	38	0.059155	0.0027755	0.12143	0.31308	ELVIDGE_HIF1A_AND_HIF2A_TARGETS_UP
REACTOME_GLUTAMATE_NEUROTRAN...	SET	24	0.07847	0.0029271	0.16115	0.31316	REACTOME_GLUTAMATE_NEUROTRANSMITTER_RELEASE_CYCLE
YAO_TEMPORAL_RESPONSE_TO_PRO...15	SET	67	0.046336	0.0028843	0.095202	0.31323	YAO_TEMPORAL_RESPONSE_TO_PROGESTERONE_CLUSTER_6
SHIN_B_CELL_LYMPHOMA_CLUSTER...8	SET	16	0.091182	0.0027778	0.18787	0.31371	SHIN_B_CELL_LYMPHOMA_CLUSTER_9
REACTOME_SEMAPHORIN_INTERACT...	SET	57	0.049335	0.0028334	0.10173	0.31385	REACTOME_SEMAPHORIN_INTERACTIONS
YANG_BREAST_CANCER_ESR1_DN	SET	22	0.090831	0.0032441	0.18742	0.31397	YANG_BREAST_CANCER_ESR1_DN
INAMURA_LUNG_CANCER_SCC_UP	SET	11	0.12232	0.0030903	0.25249	0.31403	INAMURA_LUNG_CANCER_SCC_UP
REACTOME_INTERLEUKIN_36_PATH...	SET	7	0.21811	0.0043962	0.45059	0.31417	REACTOME_INTERLEUKIN_36_PATHWAY
NABA_ECM_REGULATORS	SET	229	0.027528	0.003153	0.057201	0.31517	NABA_ECM_REGULATORS
MARZEC_IL2_SIGNALING_DN	SET	35	0.061006	0.0027473	0.12678	0.3152	MARZEC_IL2_SIGNALING_DN
DACOSTA_UV_RESPONSE_VIA_ERCC...1	SET	447	0.018431	0.0029304	0.038402	0.31563	DACOSTA_UV_RESPONSE_VIA_ERCC3_COMMON_DN
REACTOME_CYTOCHROME_C_MEDIAT...	SET	12	0.11525	0.0030411	0.24075	0.31607	REACTOME_CYTOCHROME_C_MEDIATED_APOPTOTIC_RESPONSE
LEI_HOXC8_TARGETS_DN	SET	15	0.092805	0.0027375	0.19431	0.31647	LEI_HOXC8_TARGETS_DN
KEGG_PRIMARY_BILE_ACID_BIOSY...	SET	16	0.082134	0.0025022	0.17206	0.31656	KEGG_PRIMARY_BILE_ACID_BIOSYNTHESIS
REACTOME_RUNX1_REGULATES_GEN...	SET	69	0.048852	0.0030858	0.10235	0.31658	REACTOME_RUNX1_REGULATES_GENES_INVOLVED_IN_MEGAKARYOCYTE_DIFFERENTIATION_AND_PLATELET_FUNCTION
WANG_METASTASIS_OF_BREAST_CA...2	SET	31	0.065563	0.002779	0.13772	0.31702	WANG_METASTASIS_OF_BREAST_CANCER_ESR1_DN
REACTOME_G_PROTEIN_GATED_POT...	SET	23	0.082912	0.0030278	0.17427	0.31713	REACTOME_G_PROTEIN_GATED_POTASSIUM_CHANNELS
REACTOME_CS_DS_DEGRADATION	SET	12	0.10744	0.0028348	0.22696	0.31798	REACTOME_CS_DS_DEGRADATION
LEIN_LOCALIZED_TO_PROXIMAL_D...	SET	32	0.067704	0.0029155	0.14303	0.31798	LEIN_LOCALIZED_TO_PROXIMAL_DENDRITES
REACTOME_TELOMERE_MAINTENANCE	SET	59	0.045951	0.0026848	0.097241	0.31827	REACTOME_TELOMERE_MAINTENANCE
MARTORIATI_MDM4_TARGETS_FETA...2	SET	207	0.026719	0.0029115	0.056615	0.31848	MARTORIATI_MDM4_TARGETS_FETAL_LIVER_UP
TAYLOR_METHYLATED_IN_ACUTE_L...	SET	75	0.048635	0.0032023	0.10321	0.31875	TAYLOR_METHYLATED_IN_ACUTE_LYMPHOBLASTIC_LEUKEMIA
REACTOME_APC_C:CDH1_MEDIATED...	SET	66	0.044052	0.0027217	0.093561	0.31888	REACTOME_APC_C:CDH1_MEDIATED_DEGRADATION_OF_CDC20_AND_OTHER_APC_C:CDH1_TARGETED_PROTEINS_IN_LATE_MITOSIS_EARLY_G1
REACTOME_ACTIVATED_TAK1_MEDI...	SET	19	0.09527	0.0031625	0.20253	0.31904	REACTOME_ACTIVATED_TAK1_MEDIATES_P38_MAPK_ACTIVATION
ZHANG_RESPONSE_TO_IKK_INHIBI...2	SET	210	0.026797	0.0029408	0.05697	0.31905	ZHANG_RESPONSE_TO_IKK_INHIBITOR_AND_TNF_UP
REACTOME_CLEC7A_DECTIN_1_SIG...	SET	90	0.039262	0.0028307	0.083542	0.31919	REACTOME_CLEC7A_DECTIN_1_SIGNALING
WATANABE_RECTAL_CANCER_RADIO...2	SET	99	0.0361	0.002729	0.076967	0.31953	WATANABE_RECTAL_CANCER_RADIOTHERAPY_RESPONSIVE_UP
ZHENG_FOXP3_TARGETS_IN_THYMU...2	SET	187	0.028967	0.0030018	0.061831	0.31972	ZHENG_FOXP3_TARGETS_IN_THYMUS_UP
RICKMAN_TUMOR_DIFFERENTIATED...3	SET	102	0.036194	0.002777	0.077309	0.31983	RICKMAN_TUMOR_DIFFERENTIATED_WELL_VS_MODERATELY_DN
OSADA_ASCL1_TARGETS_UP	SET	42	0.059428	0.002931	0.12698	0.31989	OSADA_ASCL1_TARGETS_UP
KEGG_LEISHMANIA_INFECTION	SET	60	0.04951	0.002917	0.10591	0.32008	KEGG_LEISHMANIA_INFECTION
SENESE_HDAC1_TARGETS_UP	SET	409	0.018504	0.0028173	0.039602	0.32017	SENESE_HDAC1_TARGETS_UP
REACTOME_CAMK_IV_MEDIATED_PH...	SET	10	0.12034	0.0028987	0.25772	0.32028	REACTOME_CAMK_IV_MEDIATED_PHOSPHORYLATION_OF_CREB
PID_EPHA2_FWD_PATHWAY	SET	19	0.094567	0.0031391	0.20279	0.32049	PID_EPHA2_FWD_PATHWAY
REACTOME_SIGNALING_BY_RHO_GT...	SET	390	0.018914	0.0028137	0.04066	0.32091	REACTOME_SIGNALING_BY_RHO_GTPASES
REACTOME_BIOSYNTHESIS_OF_THE...	SET	71	0.041538	0.0026614	0.089627	0.32152	REACTOME_BIOSYNTHESIS_OF_THE_N_GLYCAN_PRECURSOR_DOLICHOL_LIPID_LINKED_OLIGOSACCHARIDE_LLO_AND_TRANSFER_TO_A_NASCENT_PROTEIN
REACTOME_NOTCH1_INTRACELLULA...	SET	41	0.063454	0.0030922	0.13694	0.32156	REACTOME_NOTCH1_INTRACELLULAR_DOMAIN_REGULATES_TRANSCRIPTION
LOPEZ_MBD_TARGETS_IMPRINTED_...	SET	3	0.18408	0.0024292	0.39736	0.32159	LOPEZ_MBD_TARGETS_IMPRINTED_AND_X_LINKED
MAINA_HYPOXIA_VHL_TARGETS_UP	SET	5	0.17236	0.0029363	0.37226	0.32168	MAINA_HYPOXIA_VHL_TARGETS_UP
MEISSNER_BRAIN_HCP_WITH_H3K2...	SET	244	0.024609	0.0029082	0.053317	0.3222	MEISSNER_BRAIN_HCP_WITH_H3K27ME3
REACTOME_DNA_REPLICATION_PRE...	SET	74	0.040764	0.0026662	0.088618	0.32276	REACTOME_DNA_REPLICATION_PRE_INITIATION
SEMBA_FHIT_TARGETS_UP	SET	11	0.10522	0.0026582	0.22917	0.32307	SEMBA_FHIT_TARGETS_UP
REACTOME_SYNTHESIS_OF_EPOXY_...	SET	8	0.13603	0.0029309	0.29628	0.32308	REACTOME_SYNTHESIS_OF_EPOXY_EET_AND_DIHYDROXYEICOSATRIENOIC_ACIDS_DHET
LEE_AGING_NEOCORTEX_UP	SET	67	0.042584	0.0026507	0.092901	0.32334	LEE_AGING_NEOCORTEX_UP
SMID_BREAST_CANCER_RELAPSE_I...1	SET	274	0.022847	0.0028586	0.049856	0.32338	SMID_BREAST_CANCER_RELAPSE_IN_BONE_DN
HOOI_ST7_TARGETS_DN	SET	105	0.037126	0.0028898	0.081036	0.32343	HOOI_ST7_TARGETS_DN
REACTOME_AKT_PHOSPHORYLATES_...2	SET	9	0.10125	0.0023138	0.2211	0.32351	REACTOME_AKT_PHOSPHORYLATES_TARGETS_IN_THE_NUCLEUS
KEGG_PORPHYRIN_AND_CHLOROPHY...	SET	35	0.069298	0.0031206	0.15134	0.32352	KEGG_PORPHYRIN_AND_CHLOROPHYLL_METABOLISM
APRELIKOVA_BRCA1_TARGETS	SET	43	0.055564	0.0027728	0.12137	0.32355	APRELIKOVA_BRCA1_TARGETS
BOYAULT_LIVER_CANCER_SUBCLAS...9	SET	48	0.048398	0.0025514	0.10574	0.32358	BOYAULT_LIVER_CANCER_SUBCLASS_G23_UP
PID_IL27_PATHWAY	SET	26	0.071806	0.0027877	0.157	0.32371	PID_IL27_PATHWAY
WEIGEL_OXIDATIVE_STRESS_BY_H...1	SET	31	0.061433	0.0026039	0.13437	0.32377	WEIGEL_OXIDATIVE_STRESS_BY_HNE_AND_H2O2
REACTOME_THE_NLRP3_INFLAMMAS...	SET	13	0.093936	0.0025797	0.20637	0.32449	REACTOME_THE_NLRP3_INFLAMMASOME
REACTOME_TYROSINE_CATABOLISM	SET	5	0.13688	0.0023318	0.30085	0.32457	REACTOME_TYROSINE_CATABOLISM
REACTOME_MRNA_EDITING:_C_TO_...	SET	6	0.16524	0.0030836	0.36415	0.325	REACTOME_MRNA_EDITING:_C_TO_U_CONVERSION
REACTOME_DEFECTIVE_CHST14_CA...	SET	7	0.12823	0.0025844	0.28305	0.32527	REACTOME_DEFECTIVE_CHST14_CAUSES_EDS_MUSCULOCONTRACTURAL_TYPE
REACTOME_GAP_JUNCTION_DEGRAD...	SET	12	0.10778	0.0028439	0.23827	0.32551	REACTOME_GAP_JUNCTION_DEGRADATION
REACTOME_CELL_CELL_COMMUNICA...	SET	121	0.033187	0.0027718	0.073367	0.32552	REACTOME_CELL_CELL_COMMUNICATION
REACTOME_SODIUM_CALCIUM_EXCH...	SET	10	0.12332	0.0029707	0.27265	0.32552	REACTOME_SODIUM_CALCIUM_EXCHANGERS
REACTOME_REGULATION_OF_APOPT...	SET	47	0.051596	0.0026916	0.11413	0.32561	REACTOME_REGULATION_OF_APOPTOSIS
MOOTHA_MITOCHONDRIA	SET	408	0.016923	0.0025736	0.037507	0.32593	MOOTHA_MITOCHONDRIA
SENESE_HDAC2_TARGETS_UP	SET	103	0.0356	0.0027447	0.078984	0.3261	SENESE_HDAC2_TARGETS_UP
BIOCARTA_MONOCYTE_PATHWAY	SET	11	0.11799	0.0029809	0.26246	0.32652	BIOCARTA_MONOCYTE_PATHWAY
RAMJAUN_APOPTOSIS_BY_TGFB1_V...2	SET	6	0.14011	0.0026146	0.31223	0.32681	RAMJAUN_APOPTOSIS_BY_TGFB1_VIA_MAPK1_UP
ACEVEDO_LIVER_CANCER_WITH_H3...3	SET	95	0.034959	0.0025892	0.077928	0.32686	ACEVEDO_LIVER_CANCER_WITH_H3K9ME3_DN
BLUM_RESPONSE_TO_SALIRASIB_UP	SET	228	0.022241	0.0025419	0.049622	0.32701	BLUM_RESPONSE_TO_SALIRASIB_UP
VANTVEER_BREAST_CANCER_BRCA1...1	SET	42	0.056818	0.0028023	0.12719	0.32754	VANTVEER_BREAST_CANCER_BRCA1_DN
REACTOME_NOTCH3_ACTIVATION_A...	SET	23	0.068184	0.0024899	0.15279	0.32771	REACTOME_NOTCH3_ACTIVATION_AND_TRANSMISSION_OF_SIGNAL_TO_THE_NUCLEUS
WHITESIDE_CISPLATIN_RESISTAN...1	SET	10	0.13472	0.0032453	0.30198	0.32775	WHITESIDE_CISPLATIN_RESISTANCE_DN
HUPER_BREAST_BASAL_VS_LUMINA...1	SET	56	0.050518	0.0028759	0.11352	0.32816	HUPER_BREAST_BASAL_VS_LUMINAL_DN
FINETTI_BREAST_CANCERS_KINOM...2	SET	15	0.095286	0.0028107	0.2143	0.32829	FINETTI_BREAST_CANCERS_KINOME_GRAY
REACTOME_M_PHASE	SET	343	0.018815	0.0026285	0.042322	0.32832	REACTOME_M_PHASE
SARTIPY_NORMAL_AT_INSULIN_RE...2	SET	30	0.056297	0.0023475	0.12676	0.32848	SARTIPY_NORMAL_AT_INSULIN_RESISTANCE_UP
LI_AMPLIFIED_IN_LUNG_CANCER	SET	156	0.027517	0.0026069	0.062019	0.32864	LI_AMPLIFIED_IN_LUNG_CANCER
BRUINS_UVC_RESPONSE_VIA_TP53...4	SET	245	0.022242	0.0026337	0.050234	0.32897	BRUINS_UVC_RESPONSE_VIA_TP53_GROUP_D
REACTOME_BETA_CATENIN_INDEPE...	SET	134	0.030107	0.0026452	0.06809	0.32919	REACTOME_BETA_CATENIN_INDEPENDENT_WNT_SIGNALING
REACTOME_CARGO_RECOGNITION_F...	SET	97	0.036037	0.0026967	0.081552	0.32929	REACTOME_CARGO_RECOGNITION_FOR_CLATHRIN_MEDIATED_ENDOCYTOSIS
REACTOME_G2_M_DNA_REPLICATIO...	SET	4	0.26219	0.0039951	0.5935	0.32933	REACTOME_G2_M_DNA_REPLICATION_CHECKPOINT
REACTOME_NUCLEOBASE_CATABOLI...	SET	35	0.051505	0.0023194	0.11682	0.32964	REACTOME_NUCLEOBASE_CATABOLISM
REACTOME_ANTIGEN_ACTIVATES_B...	SET	28	0.0638	0.0025703	0.14493	0.3299	REACTOME_ANTIGEN_ACTIVATES_B_CELL_RECEPTOR_BCR_LEADING_TO_GENERATION_OF_SECOND_MESSENGERS
PILON_KLF1_TARGETS_DN	SET	1851	0.008444	0.0026152	0.019194	0.32999	PILON_KLF1_TARGETS_DN
REACTOME_LIPOPHAGY	SET	8	0.13058	0.0028135	0.29683	0.33001	REACTOME_LIPOPHAGY
PID_PI3KCI_PATHWAY	SET	44	0.050729	0.0025607	0.11556	0.33034	PID_PI3KCI_PATHWAY
LIM_MAMMARY_LUMINAL_PROGENIT...2	SET	57	0.046481	0.0026695	0.10608	0.33063	LIM_MAMMARY_LUMINAL_PROGENITOR_UP
SMID_BREAST_CANCER_LUMINAL_B...1	SET	492	0.016721	0.0027854	0.038223	0.33089	SMID_BREAST_CANCER_LUMINAL_B_DN
YAO_TEMPORAL_RESPONSE_TO_PRO...10	SET	169	0.023986	0.0023642	0.05497	0.3313	YAO_TEMPORAL_RESPONSE_TO_PROGESTERONE_CLUSTER_17
PID_INTEGRIN_A4B1_PATHWAY	SET	32	0.059711	0.0025713	0.13707	0.33156	PID_INTEGRIN_A4B1_PATHWAY
HATADA_METHYLATED_IN_LUNG_CA...2	SET	342	0.018843	0.0026287	0.043381	0.33202	HATADA_METHYLATED_IN_LUNG_CANCER_UP
TURJANSKI_MAPK8_AND_MAPK9_TA...	SET	5	0.12168	0.0020729	0.28031	0.33212	TURJANSKI_MAPK8_AND_MAPK9_TARGETS
KIM_TIAL1_TARGETS	SET	30	0.061084	0.0025471	0.14079	0.3322	KIM_TIAL1_TARGETS
ACEVEDO_LIVER_TUMOR_VS_NORMA...1	SET	252	0.020488	0.00246	0.047255	0.3323	ACEVEDO_LIVER_TUMOR_VS_NORMAL_ADJACENT_TISSUE_DN
DELPUECH_FOXO3_TARGETS_UP	SET	60	0.045788	0.0026977	0.10569	0.33243	DELPUECH_FOXO3_TARGETS_UP
MARSON_FOXP3_TARGETS_STIMULA...2	SET	28	0.070114	0.0028246	0.16187	0.33245	MARSON_FOXP3_TARGETS_STIMULATED_UP
BURTON_ADIPOGENESIS_4	SET	39	0.053561	0.0025458	0.12371	0.33252	BURTON_ADIPOGENESIS_4
LASTOWSKA_COAMPLIFIED_WITH_M...	SET	39	0.071285	0.0033882	0.16468	0.33256	LASTOWSKA_COAMPLIFIED_WITH_MYCN
SASSON_RESPONSE_TO_FORSKOLIN...1	SET	84	0.037325	0.0026002	0.086228	0.33256	SASSON_RESPONSE_TO_FORSKOLIN_DN
ZHOU_TNF_SIGNALING_4HR	SET	47	0.048843	0.0025479	0.1129	0.33265	ZHOU_TNF_SIGNALING_4HR
CHEBOTAEV_GR_TARGETS_DN	SET	112	0.034322	0.0027586	0.079404	0.33279	CHEBOTAEV_GR_TARGETS_DN
REACTOME_TERMINATION_OF_TRAN...	SET	30	0.058619	0.0024443	0.1357	0.33288	REACTOME_TERMINATION_OF_TRANSLESION_DNA_SYNTHESIS
WENG_POR_DOSAGE	SET	19	0.079786	0.0026485	0.18478	0.33295	WENG_POR_DOSAGE
JAEGER_METASTASIS_UP	SET	36	0.063191	0.0028859	0.14653	0.33315	JAEGER_METASTASIS_UP
KEGG_CHRONIC_MYELOID_LEUKEMIA	SET	69	0.037825	0.0023893	0.08777	0.33325	KEGG_CHRONIC_MYELOID_LEUKEMIA
REACTOME_INTERACTION_BETWEEN...	SET	30	0.067826	0.0028282	0.15758	0.33345	REACTOME_INTERACTION_BETWEEN_L1_AND_ANKYRINS
PID_AMB2_NEUTROPHILS_PATHWAY	SET	40	0.049737	0.0023941	0.1157	0.33365	PID_AMB2_NEUTROPHILS_PATHWAY
BHAT_ESR1_TARGETS_VIA_AKT1_DN	SET	80	0.041904	0.0028492	0.097637	0.3339	BHAT_ESR1_TARGETS_VIA_AKT1_DN
PEREZ_TP53_AND_TP63_TARGETS	SET	184	0.025448	0.0026161	0.059298	0.33391	PEREZ_TP53_AND_TP63_TARGETS
REACTOME_ROBO_RECEPTORS_BIND...	SET	9	0.1356	0.0030988	0.31628	0.33406	REACTOME_ROBO_RECEPTORS_BIND_AKAP5
REACTOME_INTERLEUKIN_17_SIGN...	SET	64	0.043311	0.0026352	0.10128	0.33447	REACTOME_INTERLEUKIN_17_SIGNALING
BIOCARTA_SLRP_PATHWAY	SET	5	0.19568	0.0033336	0.45785	0.33455	BIOCARTA_SLRP_PATHWAY
PODAR_RESPONSE_TO_ADAPHOSTIN...2	SET	126	0.031436	0.0026789	0.073801	0.33507	PODAR_RESPONSE_TO_ADAPHOSTIN_UP
DUTERTRE_ESTRADIOL_RESPONSE_...4	SET	212	0.022738	0.0025071	0.053431	0.33521	DUTERTRE_ESTRADIOL_RESPONSE_6HR_UP
REACTOME_NECTIN_NECL_TRANS_H...	SET	7	0.14034	0.0028286	0.32993	0.33529	REACTOME_NECTIN_NECL_TRANS_HETERODIMERIZATION
REACTOME_N_GLYCAN_TRIMMING_I...	SET	31	0.056822	0.0024085	0.13359	0.3353	REACTOME_N_GLYCAN_TRIMMING_IN_THE_ER_AND_CALNEXIN_CALRETICULIN_CYCLE
MOLENAAR_TARGETS_OF_CCND1_AN...1	SET	51	0.047998	0.0026079	0.11287	0.33533	MOLENAAR_TARGETS_OF_CCND1_AND_CDK4_DN
KEGG_MATURITY_ONSET_DIABETES...	SET	25	0.065972	0.0025116	0.1553	0.33549	KEGG_MATURITY_ONSET_DIABETES_OF_THE_YOUNG
LASTOWSKA_NEUROBLASTOMA_COPY...1	SET	760	0.013587	0.0027904	0.032186	0.33646	LASTOWSKA_NEUROBLASTOMA_COPY_NUMBER_DN
IIZUKA_LIVER_CANCER_PROGRESS...2	SET	11	0.095649	0.0024164	0.22716	0.33686	IIZUKA_LIVER_CANCER_PROGRESSION_G1_G2_UP
LEE_NAIVE_T_LYMPHOCYTE	SET	18	0.076911	0.002485	0.18285	0.33702	LEE_NAIVE_T_LYMPHOCYTE
BRUNEAU_HEART_GREAT_VESSELS_...	SET	8	0.14386	0.0030996	0.34294	0.33744	BRUNEAU_HEART_GREAT_VESSELS_AND_VALVULOGENESIS
REACTOME_BASE_EXCISION_REPAI...	SET	43	0.048664	0.0024285	0.11639	0.33793	REACTOME_BASE_EXCISION_REPAIR_AP_SITE_FORMATION
REACTOME_RUNX1_REGULATES_TRA...2	SET	96	0.034526	0.0025704	0.082578	0.33794	REACTOME_RUNX1_REGULATES_TRANSCRIPTION_OF_GENES_INVOLVED_IN_DIFFERENTIATION_OF_HSCS
GOBERT_CORE_OLIGODENDROCYTE_...	SET	41	0.055475	0.0027034	0.13276	0.33803	GOBERT_CORE_OLIGODENDROCYTE_DIFFERENTIATION
OZEN_MIR125B1_TARGETS	SET	21	0.071463	0.0024938	0.1711	0.3381	OZEN_MIR125B1_TARGETS
FLECHNER_PBL_KIDNEY_TRANSPLA...4	SET	56	0.043684	0.0024868	0.10468	0.33823	FLECHNER_PBL_KIDNEY_TRANSPLANT_REJECTED_VS_OK_UP
SCHAEFFER_PROSTATE_DEVELOPME...17	SET	7	0.15258	0.0030753	0.36584	0.33832	SCHAEFFER_PROSTATE_DEVELOPMENT_AND_CANCER_BOX6_UP
VALK_AML_CLUSTER_12	SET	23	0.066075	0.0024129	0.15852	0.33841	VALK_AML_CLUSTER_12
REACTOME_CASPASE_MEDIATED_CL...	SET	12	0.097233	0.0025656	0.2336	0.33862	REACTOME_CASPASE_MEDIATED_CLEAVAGE_OF_CYTOSKELETAL_PROTEINS
ULE_SPLICING_VIA_NOVA2	SET	41	0.050651	0.0024683	0.12171	0.33865	ULE_SPLICING_VIA_NOVA2
REACTOME_PHENYLALANINE_AND_T...	SET	11	0.098234	0.0024817	0.23605	0.33865	REACTOME_PHENYLALANINE_AND_TYROSINE_METABOLISM
CHIANG_LIVER_CANCER_SUBCLASS...5	SET	25	0.070404	0.0026803	0.16936	0.33882	CHIANG_LIVER_CANCER_SUBCLASS_POLYSOMY7_DN
MCDOWELL_ACUTE_LUNG_INJURY_UP	SET	41	0.05331	0.0025978	0.12836	0.33896	MCDOWELL_ACUTE_LUNG_INJURY_UP
PETROVA_ENDOTHELIUM_LYMPHATI...2	SET	127	0.03021	0.0025846	0.072756	0.33899	PETROVA_ENDOTHELIUM_LYMPHATIC_VS_BLOOD_UP
WALLACE_PROSTATE_CANCER_UP	SET	17	0.083078	0.0026087	0.20015	0.33904	WALLACE_PROSTATE_CANCER_UP
GERHOLD_ADIPOGENESIS_DN	SET	55	0.042172	0.0023793	0.10184	0.3394	GERHOLD_ADIPOGENESIS_DN
MMS_MOUSE_LYMPH_HIGH_4HRS_UP	SET	28	0.064283	0.0025897	0.15528	0.33945	MMS_MOUSE_LYMPH_HIGH_4HRS_UP
FUJII_YBX1_TARGETS_UP	SET	37	0.051498	0.0023843	0.12448	0.33955	FUJII_YBX1_TARGETS_UP
PLASARI_TGFB1_SIGNALING_VIA_...4	SET	27	0.064761	0.0025621	0.15695	0.33995	PLASARI_TGFB1_SIGNALING_VIA_NFIC_1HR_UP
REACTOME_SULFIDE_OXIDATION_T...	SET	6	0.11455	0.0021375	0.27763	0.33996	REACTOME_SULFIDE_OXIDATION_TO_SULFATE
WANG_RESPONSE_TO_FORSKOLIN_UP	SET	21	0.077095	0.0026903	0.18713	0.34018	WANG_RESPONSE_TO_FORSKOLIN_UP
REACTOME_SIRT1_NEGATIVELY_RE...	SET	40	0.058718	0.0028264	0.14285	0.34052	REACTOME_SIRT1_NEGATIVELY_REGULATES_RRNA_EXPRESSION
REACTOME_SIGNALING_BY_THE_B_...	SET	100	0.031463	0.0023904	0.076648	0.34073	REACTOME_SIGNALING_BY_THE_B_CELL_RECEPTOR_BCR
REACTOME_REGULATION_OF_INSUL...1	SET	114	0.030824	0.0024994	0.075448	0.34144	REACTOME_REGULATION_OF_INSULIN_LIKE_GROWTH_FACTOR_IGF_TRANSPORT_AND_UPTAKE_BY_INSULIN_LIKE_GROWTH_FACTOR_BINDING_PROTEINS_IGFBPS
SEITZ_NEOPLASTIC_TRANSFORMAT...1	SET	29	0.059401	0.0024353	0.14541	0.34145	SEITZ_NEOPLASTIC_TRANSFORMATION_BY_8P_DELETION_DN
SANA_RESPONSE_TO_IFNG_UP	SET	69	0.034455	0.0021764	0.084457	0.34165	SANA_RESPONSE_TO_IFNG_UP
GILMORE_CORE_NFKB_PATHWAY	SET	12	0.091851	0.0024236	0.22531	0.34176	GILMORE_CORE_NFKB_PATHWAY
REACTOME_FORMATION_OF_THE_BE...	SET	64	0.044292	0.0026949	0.10874	0.34189	REACTOME_FORMATION_OF_THE_BETA_CATENIN:TCF_TRANSACTIVATING_COMPLEX
REACTOME_REGULATION_OF_LOCAL...	SET	10	0.088928	0.0021421	0.21855	0.34205	REACTOME_REGULATION_OF_LOCALIZATION_OF_FOXO_TRANSCRIPTION_FACTORS
KANG_CISPLATIN_RESISTANCE_DN	SET	8	0.11683	0.0025172	0.2875	0.34224	KANG_CISPLATIN_RESISTANCE_DN
GRAHAM_CML_QUIESCENT_VS_CML_...1	SET	11	0.092146	0.0023279	0.22723	0.34255	GRAHAM_CML_QUIESCENT_VS_CML_DIVIDING_DN
MOOTHA_GLUCONEOGENESIS	SET	27	0.060121	0.0023785	0.14877	0.34307	MOOTHA_GLUCONEOGENESIS
AMIT_EGF_RESPONSE_40_HELA	SET	37	0.052926	0.0024504	0.13105	0.34315	AMIT_EGF_RESPONSE_40_HELA
BIOCARTA_CD40_PATHWAY	SET	13	0.089359	0.002454	0.22155	0.34335	BIOCARTA_CD40_PATHWAY
SANSOM_WNT_PATHWAY_REQUIRE_M...	SET	58	0.042417	0.0024573	0.10523	0.34345	SANSOM_WNT_PATHWAY_REQUIRE_MYC
RUIZ_TNC_TARGETS_DN	SET	138	0.027387	0.0024416	0.068075	0.34373	RUIZ_TNC_TARGETS_DN
KIM_LRRC3B_TARGETS	SET	29	0.052851	0.0021668	0.13155	0.34394	KIM_LRRC3B_TARGETS
PIEPOLI_LGI1_TARGETS_UP	SET	11	0.11406	0.0028816	0.28438	0.34418	PIEPOLI_LGI1_TARGETS_UP
BOYLAN_MULTIPLE_MYELOMA_D_UP	SET	81	0.036791	0.002517	0.091775	0.34426	BOYLAN_MULTIPLE_MYELOMA_D_UP
CONCANNON_APOPTOSIS_BY_EPOXO...2	SET	217	0.021586	0.0024075	0.053936	0.3445	CONCANNON_APOPTOSIS_BY_EPOXOMICIN_UP
REACTOME_TRANSPORT_AND_SYNTH...	SET	6	0.096706	0.0018046	0.2422	0.34484	REACTOME_TRANSPORT_AND_SYNTHESIS_OF_PAPS
YOKOE_CANCER_TESTIS_ANTIGENS	SET	32	0.054404	0.0023428	0.13628	0.34487	YOKOE_CANCER_TESTIS_ANTIGENS
REACTOME_GLUCAGON_LIKE_PEPTI...	SET	40	0.049955	0.0024046	0.12528	0.34504	REACTOME_GLUCAGON_LIKE_PEPTIDE_1_GLP1_REGULATES_INSULIN_SECRETION
REACTOME_SYNTHESIS_OF_UDP_N_...	SET	6	0.13128	0.0024498	0.32959	0.3452	REACTOME_SYNTHESIS_OF_UDP_N_ACETYL_GLUCOSAMINE
MARTINEZ_RB1_TARGETS_DN	SET	484	0.014222	0.0023503	0.035841	0.34576	MARTINEZ_RB1_TARGETS_DN
HALMOS_CEBPA_TARGETS_DN	SET	41	0.050153	0.002444	0.12654	0.34593	HALMOS_CEBPA_TARGETS_DN
BURTON_ADIPOGENESIS_PEAK_AT_...3	SET	41	0.048446	0.0023608	0.12223	0.34593	BURTON_ADIPOGENESIS_PEAK_AT_24HR
IRITANI_MAD1_TARGETS_DN	SET	38	0.050361	0.0023629	0.12717	0.34605	IRITANI_MAD1_TARGETS_DN
REACTOME_TP53_REGULATES_TRAN...5	SET	12	0.093822	0.0024756	0.23699	0.3461	REACTOME_TP53_REGULATES_TRANSCRIPTION_OF_DEATH_RECEPTORS_AND_LIGANDS
REACTOME_GABA_RECEPTOR_ACTIV...	SET	51	0.047869	0.0026009	0.12095	0.34614	REACTOME_GABA_RECEPTOR_ACTIVATION
VERRECCHIA_RESPONSE_TO_TGFB1...1	SET	19	0.076433	0.0025372	0.19335	0.34631	VERRECCHIA_RESPONSE_TO_TGFB1_C1
REACTOME_SYNTHESIS_SECRETION...2	SET	12	0.10408	0.0027463	0.26342	0.34638	REACTOME_SYNTHESIS_SECRETION_AND_INACTIVATION_OF_GLUCOSE_DEPENDENT_INSULINOTROPIC_POLYPEPTIDE_GIP
REACTOME_DISPLACEMENT_OF_DNA...	SET	8	0.11727	0.0025267	0.29708	0.34652	REACTOME_DISPLACEMENT_OF_DNA_GLYCOSYLASE_BY_APEX1
REACTOME_O_GLYCOSYLATION_OF_...	SET	37	0.057962	0.0026836	0.14693	0.34661	REACTOME_O_GLYCOSYLATION_OF_TSR_DOMAIN_CONTAINING_PROTEINS
REACTOME_SYNTHESIS_OF_BILE_A...4	SET	24	0.061463	0.0022927	0.15598	0.34678	REACTOME_SYNTHESIS_OF_BILE_ACIDS_AND_BILE_SALTS_VIA_7ALPHA_HYDROXYCHOLESTEROL
DELASERNA_MYOD_TARGETS_DN	SET	52	0.046953	0.002576	0.11926	0.3469	DELASERNA_MYOD_TARGETS_DN
LEE_SP4_THYMOCYTE	SET	15	0.08889	0.002622	0.22581	0.34692	LEE_SP4_THYMOCYTE
BANDRES_RESPONSE_TO_CARMUSTI...5	SET	9	0.1157	0.002644	0.29444	0.34719	BANDRES_RESPONSE_TO_CARMUSTIN_WITHOUT_MGMT_24HR_DN
PELLICCIOTTA_HDAC_IN_ANTIGEN...1	SET	45	0.043328	0.0022118	0.11056	0.34756	PELLICCIOTTA_HDAC_IN_ANTIGEN_PRESENTATION_DN
REACTOME_DEACTIVATION_OF_THE...	SET	34	0.051034	0.0022652	0.13077	0.34817	REACTOME_DEACTIVATION_OF_THE_BETA_CATENIN_TRANSACTIVATING_COMPLEX
PID_FAS_PATHWAY	SET	34	0.052461	0.0023285	0.13482	0.3486	PID_FAS_PATHWAY
REACTOME_CYTOSOLIC_IRON_SULF...	SET	12	0.064328	0.0016973	0.16537	0.34864	REACTOME_CYTOSOLIC_IRON_SULFUR_CLUSTER_ASSEMBLY
REACTOME_KERATAN_SULFATE_KER...	SET	33	0.053284	0.0023301	0.13701	0.34868	REACTOME_KERATAN_SULFATE_KERATIN_METABOLISM
PID_BCR_5PATHWAY	SET	58	0.036682	0.002125	0.094451	0.34887	PID_BCR_5PATHWAY
RUTELLA_RESPONSE_TO_CSF2RB_A...2	SET	312	0.017905	0.0023879	0.046122	0.34893	RUTELLA_RESPONSE_TO_CSF2RB_AND_IL4_UP
KEGG_HYPERTROPHIC_CARDIOMYOP...	SET	78	0.037198	0.0024976	0.095823	0.34894	KEGG_HYPERTROPHIC_CARDIOMYOPATHY_HCM
JAZAG_TGFB1_SIGNALING_VIA_SM...1	SET	59	0.039161	0.0022881	0.10097	0.34907	JAZAG_TGFB1_SIGNALING_VIA_SMAD4_DN
NABA_ECM_AFFILIATED	SET	153	0.027803	0.0026088	0.071731	0.34916	NABA_ECM_AFFILIATED
MULLIGAN_NTF3_SIGNALING_VIA_...1	SET	7	0.12437	0.0025066	0.32106	0.34925	MULLIGAN_NTF3_SIGNALING_VIA_INSR_AND_IGF1R_DN
REACTOME_CATION_COUPLED_CHLO...	SET	7	0.11544	0.0023267	0.29832	0.34939	REACTOME_CATION_COUPLED_CHLORIDE_COTRANSPORTERS
BOSCO_INTERFERON_INDUCED_ANT...	SET	72	0.036937	0.0023831	0.095467	0.34942	BOSCO_INTERFERON_INDUCED_ANTIVIRAL_MODULE
REACTOME_FOLDING_OF_ACTIN_BY...	SET	10	0.087401	0.0021053	0.22618	0.3496	REACTOME_FOLDING_OF_ACTIN_BY_CCT_TRIC
ZHAN_MULTIPLE_MYELOMA_PR_UP	SET	41	0.05016	0.0024444	0.12987	0.34966	ZHAN_MULTIPLE_MYELOMA_PR_UP
REACTOME_DOWNSTREAM_TCR_SIGN...	SET	84	0.033179	0.0023114	0.085955	0.34975	REACTOME_DOWNSTREAM_TCR_SIGNALING
REACTOME_CLASS_I_MHC_MEDIATE...	SET	334	0.016423	0.0022647	0.042548	0.34975	REACTOME_CLASS_I_MHC_MEDIATED_ANTIGEN_PROCESSING_PRESENTATION
REACTOME_ALPHA_LINOLENIC_OME...	SET	12	0.091009	0.0024014	0.23608	0.34994	REACTOME_ALPHA_LINOLENIC_OMEGA3_AND_LINOLEIC_OMEGA6_ACID_METABOLISM
CHIANG_LIVER_CANCER_SUBCLASS...10	SET	80	0.036769	0.0025	0.095468	0.35007	CHIANG_LIVER_CANCER_SUBCLASS_UNANNOTATED_UP
REACTOME_FGFR2_ALTERNATIVE_S...	SET	24	0.058564	0.0021846	0.15216	0.35016	REACTOME_FGFR2_ALTERNATIVE_SPLICING
REACTOME_POU5F1_OCT4_SOX2_NA...1	SET	10	0.091954	0.002215	0.24012	0.35088	REACTOME_POU5F1_OCT4_SOX2_NANOG_ACTIVATE_GENES_RELATED_TO_PROLIFERATION
REACTOME_SUMOYLATION_OF_DNA_...2	SET	14	0.066949	0.0019079	0.17483	0.35088	REACTOME_SUMOYLATION_OF_DNA_METHYLATION_PROTEINS
BILBAN_B_CLL_LPL_DN	SET	37	0.048412	0.0022414	0.12643	0.35089	BILBAN_B_CLL_LPL_DN
REACTOME_ANTIGEN_PROCESSING_...	SET	84	0.032202	0.0022434	0.084234	0.35112	REACTOME_ANTIGEN_PROCESSING_CROSS_PRESENTATION
REACTOME_REGULATION_OF_TP53_...6	SET	35	0.045807	0.0020628	0.11982	0.35112	REACTOME_REGULATION_OF_TP53_EXPRESSION_AND_DEGRADATION
BAELDE_DIABETIC_NEPHROPATHY_...2	SET	81	0.031906	0.0021829	0.083483	0.35116	BAELDE_DIABETIC_NEPHROPATHY_UP
SIG_PIP3_SIGNALING_IN_B_LYMP...	SET	32	0.049146	0.0021164	0.12896	0.35157	SIG_PIP3_SIGNALING_IN_B_LYMPHOCYTES
REACTOME_NRAGE_SIGNALS_DEATH...	SET	52	0.042865	0.0023517	0.1125	0.3516	REACTOME_NRAGE_SIGNALS_DEATH_THROUGH_JNK
BIOCARTA_PELP1_PATHWAY	SET	6	0.13606	0.002539	0.35883	0.35228	BIOCARTA_PELP1_PATHWAY
BIOCARTA_IGF1MTOR_PATHWAY	SET	17	0.071029	0.0022304	0.18743	0.35236	BIOCARTA_IGF1MTOR_PATHWAY
LU_TUMOR_ANGIOGENESIS_UP	SET	25	0.061268	0.0023325	0.16181	0.35248	LU_TUMOR_ANGIOGENESIS_UP
VANDESLUIS_NORMAL_EMBRYOS_DN	SET	16	0.070645	0.0021522	0.18673	0.35259	VANDESLUIS_NORMAL_EMBRYOS_DN
ROY_WOUND_BLOOD_VESSEL_UP	SET	45	0.048486	0.0024751	0.12817	0.35261	ROY_WOUND_BLOOD_VESSEL_UP
REACTOME_NITRIC_OXIDE_STIMUL...	SET	22	0.071133	0.0025406	0.18826	0.35277	REACTOME_NITRIC_OXIDE_STIMULATES_GUANYLATE_CYCLASE
REACTOME_INTERLEUKIN_1_SIGNA...	SET	93	0.030769	0.0022548	0.081631	0.35312	REACTOME_INTERLEUKIN_1_SIGNALING
REACTOME_EFFECTS_OF_PIP2_HYD...	SET	26	0.057613	0.0022367	0.15287	0.35314	REACTOME_EFFECTS_OF_PIP2_HYDROLYSIS
GOTZMANN_EPITHELIAL_TO_MESEN...2	SET	62	0.038314	0.0022946	0.10175	0.35325	GOTZMANN_EPITHELIAL_TO_MESENCHYMAL_TRANSITION_UP
AMIT_EGF_RESPONSE_20_HELA	SET	9	0.11232	0.0025668	0.29835	0.35329	AMIT_EGF_RESPONSE_20_HELA
KEGG_CYTOKINE_CYTOKINE_RECEP...	SET	231	0.021863	0.0025149	0.058111	0.35337	KEGG_CYTOKINE_CYTOKINE_RECEPTOR_INTERACTION
REACTOME_ADENYLATE_CYCLASE_I...	SET	14	0.093593	0.0026672	0.24963	0.35386	REACTOME_ADENYLATE_CYCLASE_INHIBITORY_PATHWAY
REACTOME_HATS_ACETYLATE_HIST...	SET	102	0.029981	0.0023003	0.080065	0.35403	REACTOME_HATS_ACETYLATE_HISTONES
KEGG_INTESTINAL_IMMUNE_NETWO...	SET	43	0.051342	0.0025621	0.13727	0.35419	KEGG_INTESTINAL_IMMUNE_NETWORK_FOR_IGA_PRODUCTION
KIM_MYCL1_AMPLIFICATION_TARG...2	SET	12	0.096466	0.0025453	0.25839	0.35445	KIM_MYCL1_AMPLIFICATION_TARGETS_UP
REACTOME_C_TYPE_LECTIN_RECEP...	SET	128	0.026366	0.0022644	0.070621	0.35445	REACTOME_C_TYPE_LECTIN_RECEPTORS_CLRS
BYSTRYKH_HEMATOPOIESIS_STEM_...2	SET	142	0.023854	0.002157	0.06396	0.35459	BYSTRYKH_HEMATOPOIESIS_STEM_CELL_AND_BRAIN_QTL_TRANS
REACTOME_SIGNALING_BY_NOTCH1	SET	65	0.036443	0.0022345	0.097785	0.35469	REACTOME_SIGNALING_BY_NOTCH1
LEE_BMP2_TARGETS_UP	SET	705	0.01149	0.0022766	0.030859	0.35482	LEE_BMP2_TARGETS_UP
VANHARANTA_UTERINE_FIBROID_DN	SET	61	0.040426	0.0024015	0.10861	0.35486	VANHARANTA_UTERINE_FIBROID_DN
SCHUHMACHER_MYC_TARGETS_DN	SET	7	0.11361	0.0022898	0.3067	0.35554	SCHUHMACHER_MYC_TARGETS_DN
BROWNE_HCMV_INFECTION_20HR_DN	SET	96	0.029681	0.0022097	0.080165	0.3556	BROWNE_HCMV_INFECTION_20HR_DN
WUNDER_INFLAMMATORY_RESPONSE...2	SET	57	0.040315	0.0023154	0.10916	0.35595	WUNDER_INFLAMMATORY_RESPONSE_AND_CHOLESTEROL_UP
SHEPARD_BMYB_MORPHOLINO_UP	SET	197	0.020279	0.0021563	0.05498	0.35613	SHEPARD_BMYB_MORPHOLINO_UP
SUZUKI_CTCFL_TARGETS_UP	SET	10	0.072009	0.0017346	0.19538	0.35623	SUZUKI_CTCFL_TARGETS_UP
KYNG_RESPONSE_TO_H2O2_VIA_ER...1	SET	16	0.076258	0.0023232	0.20719	0.35641	KYNG_RESPONSE_TO_H2O2_VIA_ERCC6
CROONQUIST_IL6_DEPRIVATION_UP	SET	16	0.076302	0.0023245	0.20745	0.35651	CROONQUIST_IL6_DEPRIVATION_UP
JECHLINGER_EPITHELIAL_TO_MES...1	SET	55	0.040004	0.0022569	0.10885	0.35662	JECHLINGER_EPITHELIAL_TO_MESENCHYMAL_TRANSITION_DN
GRAHAM_CML_DIVIDING_VS_NORMA...2	SET	10	0.085919	0.0020696	0.23447	0.35702	GRAHAM_CML_DIVIDING_VS_NORMAL_DIVIDING_UP
REACTOME_G_PROTEIN_ACTIVATION	SET	26	0.054981	0.0021346	0.15009	0.35706	REACTOME_G_PROTEIN_ACTIVATION
REACTOME_RHO_GTPASE_EFFECTORS	SET	276	0.017791	0.002234	0.048593	0.35714	REACTOME_RHO_GTPASE_EFFECTORS
BONOME_OVARIAN_CANCER_POOR_S...2	SET	29	0.051801	0.0021237	0.14172	0.35736	BONOME_OVARIAN_CANCER_POOR_SURVIVAL_UP
REACTOME_NICOTINATE_METABOLI...	SET	30	0.048316	0.0020147	0.13221	0.35739	REACTOME_NICOTINATE_METABOLISM
ZHAN_VARIABLE_EARLY_DIFFEREN...2	SET	16	0.078616	0.002395	0.21543	0.35759	ZHAN_VARIABLE_EARLY_DIFFERENTIATION_GENES_UP
PID_TXA2PATHWAY	SET	53	0.041841	0.0023174	0.11479	0.35775	PID_TXA2PATHWAY
REACTOME_ESR_MEDIATED_SIGNAL...	SET	179	0.021421	0.0021723	0.058917	0.35809	REACTOME_ESR_MEDIATED_SIGNALING
REACTOME_ZINC_INFLUX_INTO_CE...	SET	10	0.083303	0.0020066	0.22918	0.35812	REACTOME_ZINC_INFLUX_INTO_CELLS_BY_THE_SLC39_GENE_FAMILY
CHIANG_LIVER_CANCER_SUBCLASS...9	SET	166	0.021613	0.0021116	0.059611	0.35846	CHIANG_LIVER_CANCER_SUBCLASS_UNANNOTATED_DN
REACTOME_TRANSCRIPTIONAL_REG...4	SET	107	0.027167	0.0021346	0.07494	0.35848	REACTOME_TRANSCRIPTIONAL_REGULATION_BY_RUNX2
VANTVEER_BREAST_CANCER_BRCA1...2	SET	38	0.044958	0.0021093	0.12409	0.35856	VANTVEER_BREAST_CANCER_BRCA1_UP
REACTOME_REGULATED_NECROSIS	SET	17	0.073626	0.0023119	0.20343	0.35871	REACTOME_REGULATED_NECROSIS
MIKKELSEN_ES_ICP_WITH_H3K27M...	SET	38	0.04439	0.0020827	0.12273	0.35879	MIKKELSEN_ES_ICP_WITH_H3K27ME3
RICKMAN_HEAD_AND_NECK_CANCER...5	SET	76	0.033052	0.0021906	0.091713	0.35928	RICKMAN_HEAD_AND_NECK_CANCER_E
STARK_HYPPOCAMPUS_22Q11_DELE...1	SET	18	0.090501	0.0029241	0.2515	0.35948	STARK_HYPPOCAMPUS_22Q11_DELETION_DN
CHEOK_RESPONSE_TO_MERCAPTOPU...2	SET	4	0.14746	0.002247	0.41022	0.35962	CHEOK_RESPONSE_TO_MERCAPTOPURINE_AND_HD_MTX_UP
GARGALOVIC_RESPONSE_TO_OXIDI...10	SET	17	0.067524	0.0021203	0.18793	0.35968	GARGALOVIC_RESPONSE_TO_OXIDIZED_PHOSPHOLIPIDS_GREY_UP
HEIDENBLAD_AMPLIFIED_IN_PANC...	SET	54	0.039507	0.0022086	0.10998	0.35972	HEIDENBLAD_AMPLIFIED_IN_PANCREATIC_CANCER
[truncated: 3,499 more rows]
