# Supplementary material for: A genome-wide association study identified one variant associated with static spatial working memory in Chinese population
Source: Front Genet. 2022 Sep 13;13:915275. doi: 10.3389/fgene.2022.915275 (PMC9514234; doi:10.3389/fgene.2022.915275)
Supplement: Supplementary file 3 [file Table1.XLSX]

## Sheet: Sheet1
Table S1. List of genes on significant pathway
GENE	CHR	START	STOP	NSNPS	NPARAM	N	ZSTAT	P	ZFITTED_BASE	ZRESID_BASE
51032	1	15802596	15817895	30	3	1000	0.96753	0.16371	2e-05	0.96751
2633	1	89517987	89531043	32	5	1000	-0.22633	0.58706	2e-05	-0.22635
5743	1	186640944	186649559	4	2	1000	0.50131	0.2989	2e-05	0.50129
5996	1	192544857	192549159	3	2	1000	0.19976	0.41601	2e-05	0.19974
8476	1	227177566	227506193	1027	16	1000	0.83019	0.19278	2e-05	0.83017
1545	2	38294746	38303323	11	3	1000	-0.9557	0.82584	2e-05	-0.95572
3553	2	113587337	113594356	6	2	1000	1.5494	0.059528	2e-05	1.5494
3557	2	113868693	113891593	86	7	1000	1.3056	0.094591	2e-05	1.3056
4929	2	157180944	157189287	3	2	1000	2.5899	0.0046604	2e-05	2.5899
6364	2	228678558	228682280	1	1	1000	0.087388	0.4548	2e-05	0.087368
5806	3	157154580	157161417	9	3	1000	0.60993	0.26778	2e-05	0.60991
8087	3	180630096	180700541	62	4	1000	-0.4869	0.68187	2e-05	-0.48692
6434	3	185632356	185655924	22	4	1000	0.14636	0.43862	2e-05	0.14634
3576	4	74606223	74609433	4	1	1000	0.38777	0.34283	2e-05	0.38775
6372	4	74702273	74704477	1	1	1000	1.1258	0.1272	2e-05	1.1257
6374	4	74861359	74864446	1	1	1000	0.071828	0.4648	2e-05	0.071808
2920	4	74962752	74964997	1	1	1000	2.6303	0.0040991	2e-05	2.6303
6373	4	76954835	76957350	3	1	1000	0.10388	0.45234	2e-05	0.10386
10563	4	78432907	78532988	67	8	1000	-0.59067	0.72208	2e-05	-0.59069
57396	5	178029664	178054093	23	3	1000	0.93805	0.17149	2e-05	0.93803
7280	6	3153900	3157783	3	1	1000	2.3381	0.0093156	2e-05	2.3381
3006	6	26055968	26056699	4	2	1000	-0.30209	0.61379	2e-05	-0.30211
8334	6	26124370	26139337	32	5	1000	-0.21731	0.58349	2e-05	-0.21733
6005	6	49572888	49604587	90	8	1000	-0.40001	0.65342	2e-05	-0.40003
6648	6	160100148	160114353	32	3	1000	0.45898	0.31869	2e-05	0.45896
3624	7	41728601	41742706	5	1	1000	0.0056281	0.49055	2e-05	0.0056081
5577	7	106685178	106802256	153	12	1000	0.6397	0.26037	2e-05	0.63968
65986	8	81397854	81438500	33	1	1000	-1.5849	0.9404	2e-05	-1.5849
759	8	86240458	86290342	33	3	1000	0.01895	0.48828	2e-05	0.01893
6363	9	34689567	34691274	1	1	1000	-0.47598	0.6724	2e-05	-0.476
1645	10	5005454	5020158	24	3	1000	1.9904	0.022332	2e-05	1.9904
9126	10	112327449	112364392	46	2	1000	1.0511	0.14183	2e-05	1.051
6934	10	114709978	114927437	108	23	1000	2.5165	0.0061979	2e-05	2.5165
3043	11	5246696	5248301	5	2	1000	-0.073704	0.5254	2e-05	-0.073724
3047	11	5269502	5271087	2	1	1000	2.2205	0.01247	2e-05	2.2205
22800	11	14299466	14386052	53	8	1000	1.2808	0.099897	2e-05	1.2808
4297	11	118307205	118397539	22	2	1000	0.59874	0.26981	2e-05	0.59872
65117	12	122989190	123011560	26	2	1000	1.8502	0.031103	2e-05	1.8502
28984	13	42031542	42045013	24	5	1000	-0.75812	0.77424	2e-05	-0.75814
26512	13	51927678	52027275	176	8	1000	-1.3717	0.91232	2e-05	-1.3717
10725	16	69599869	69738569	148	8	1000	-1.5127	0.93402	2e-05	-1.5127
6355	17	32646066	32648421	4	1	1000	0.89602	0.18018	2e-05	0.896
6352	17	34198495	34207377	9	2	1000	0.97135	0.16203	2e-05	0.97133
6348	17	34415602	34417506	5	1	1000	1.4456	0.071622	2e-05	1.4456
5366	18	57567153	57571538	8	3	1000	-0.50642	0.69023	2e-05	-0.50644
5055	18	61554939	61571124	75	2	1000	0.24426	0.39615	2e-05	0.24424
4616	19	2476123	2478257	4	2	1000	0.79655	0.20982	2e-05	0.79653
602	19	45246070	45263301	12	3	1000	-0.88907	0.80961	2e-05	-0.88909
348	19	45409039	45412650	5	2	1000	-0.51852	0.69265	2e-05	-0.51854
341	19	45417577	45422606	6	2	1000	-0.24898	0.59345	2e-05	-0.249
23764	22	38597939	38612518	29	4	1000	0.20664	0.41488	2e-05	0.20662
